# Supplementary material for: Piperazinediium tetra­chloridozincate(II)
Source: Acta Crystallogr Sect E Struct Rep Online. 2009 Apr 25;65(Pt 5):m565. doi: 10.1107/S1600536809013981 (PMC2977610; doi:10.1107/S1600536809013981)
Supplement: Supplementary file 2 [file e-65-0m565-Isup2.hkl]

# 
# h,k,l, Fc-squared, Fo-squared, sigma(Fo-squared) and status flag 
# 
data_I
_shelx_title ' 2009src0323 in P2(1)2(1)2(1)' 
_shelx_refln_list_code          4 
_shelx_F_calc_maximum      202.79 
_exptl_crystal_F_000       592.00 
_reflns_d_resolution_high  0.7699 
 
loop_ 
 _symmetry_equiv_pos_as_xyz 
 'x, y, z' 
 '-x+1/2, -y, z+1/2' 
 '-x, y+1/2, -z+1/2' 
 'x+1/2, -y+1/2, -z' 
 
_cell_length_a     8.2309 
_cell_length_b    11.0845 
_cell_length_c    11.8443 
_cell_angle_alpha  90.000 
_cell_angle_beta   90.000 
_cell_angle_gamma  90.000 
 
_shelx_F_squared_multiplier     1.000 
 
loop_ 
 _refln_index_h 
 _refln_index_k 
 _refln_index_l 
 _refln_F_squared_calc 
 _refln_F_squared_meas 
 _refln_F_squared_sigma 
 _refln_observed_status 
   2   0   0    17513.27    21036.98   1416.05 o 
   4   0   0    26841.48    32541.53   2089.74 o 
   6   0   0     7508.37     9161.60    627.31 o 
   8   0   0     1103.11     1432.85    135.89 o 
  10   0   0     1308.24     1444.73     94.30 o 
   1   1   0    10957.89    11651.58    407.59 o 
   2   1   0     1371.74     1605.23     59.90 o 
   3   1   0    23234.59    27183.61   1257.14 o 
   4   1   0      125.38      162.83     26.69 o 
   5   1   0    12567.46    15811.56    618.39 o 
   6   1   0     1682.52     2142.36     92.60 o 
   7   1   0     6597.76     7873.32    326.68 o 
   8   1   0      256.49      233.32     32.18 o 
   9   1   0      711.37      591.78     60.62 o 
  10   1   0      283.05      329.02     30.64 o 
   0   2   0    41122.56    36842.21   1531.69 o 
   1   2   0      426.39      426.16     16.80 o 
   2   2   0       70.14       73.43      8.27 o 
   3   2   0     2295.58     2607.80    101.90 o 
   4   2   0     3941.87     4525.28    203.90 o 
   5   2   0       12.11       21.42     10.05 o 
   6   2   0      577.79      675.52     39.58 o 
   7   2   0     4725.64     5262.26    252.35 o 
   8   2   0        3.39       52.83     18.55 o 
   9   2   0       10.82       11.58     27.00 o 
  10   2   0       11.55       11.58     18.23 o 
   1   3   0      238.07      272.89     14.12 o 
   2   3   0     4249.51     4122.76    143.98 o 
   3   3   0      694.44      690.28     35.63 o 
   4   3   0      154.83      149.32     25.93 o 
   5   3   0     2458.04     2739.43    148.43 o 
   6   3   0     5295.38     6031.10    303.93 o 
   7   3   0      355.80      457.23     39.37 o 
   8   3   0      320.21      304.28     31.81 o 
   9   3   0      198.65      248.34     39.59 o 
  10   3   0      640.65      678.95     62.85 o 
   0   4   0     6355.03     6616.46    277.09 o 
   1   4   0      309.35      268.29     11.20 o 
   2   4   0     1158.45     1176.13     33.69 o 
   3   4   0     1672.26     1708.11     90.71 o 
   4   4   0      173.01      161.38     10.07 o 
   5   4   0      265.25      266.31     16.92 o 
   6   4   0        1.28       -9.83     11.24 o 
   7   4   0     2889.09     3138.46    147.74 o 
   8   4   0       10.02       52.67     16.65 o 
   9   4   0       11.19      -18.38     18.38 o 
  10   4   0      646.52      673.64     71.55 o 
   1   5   0      879.89      829.17     26.74 o 
   2   5   0      858.76      848.72     32.34 o 
   3   5   0     5039.07     5359.29    168.05 o 
   4   5   0      359.26      357.36     21.39 o 
   5   5   0      850.24      897.81     52.48 o 
   6   5   0     2062.56     2130.41    102.04 o 
   7   5   0       42.93       39.85      6.34 o 
   8   5   0       34.86       27.92     12.84 o 
   9   5   0      398.28      315.30     37.25 o 
  10   5   0      501.55      314.28     57.28 o 
   0   6   0      169.29      142.05     13.78 o 
   1   6   0     1106.39     1131.89     29.89 o 
   2   6   0     8182.29     7867.21    256.58 o 
   3   6   0     1603.43     1581.82     67.18 o 
   4   6   0      873.97      864.06     38.92 o 
   5   6   0      219.65      237.98     22.17 o 
   6   6   0     3260.90     3705.29    274.41 o 
   7   6   0      500.72      492.71     51.73 o 
   8   6   0      885.23      903.52     54.50 o 
   9   6   0      748.46      506.68     66.51 o 
   1   7   0     2812.25     2572.50     79.39 o 
   2   7   0        1.85       -0.94      5.73 o 
   3   7   0     3978.17     3905.00    119.65 o 
   4   7   0     2497.30     2559.79    102.62 o 
   5   7   0     1607.55     1612.15     67.50 o 
   6   7   0      620.04      593.83     33.46 o 
   7   7   0      609.39      693.14     45.90 o 
   8   7   0      583.20      618.71     53.74 o 
   9   7   0     1664.16     1823.78    225.29 o 
   0   8   0        3.21       18.80      9.34 o 
   1   8   0       60.72       50.32      9.54 o 
   2   8   0      805.49      763.38     24.61 o 
   3   8   0     1184.18     1257.71     42.98 o 
   4   8   0      243.29      316.04     17.45 o 
   5   8   0     2627.85     2436.20    121.42 o 
   6   8   0      859.53      878.04     45.36 o 
   7   8   0      347.85      341.80     35.66 o 
   8   8   0       90.45       86.60     27.32 o 
   1   9   0     1702.07     1741.50     51.87 o 
   2   9   0        0.66        2.47      6.39 o 
   3   9   0     3303.97     3473.75     98.88 o 
   4   9   0     1591.83     1562.83     62.98 o 
   5   9   0       49.78       61.77     17.81 o 
   6   9   0      265.97      191.24     22.38 o 
   7   9   0      918.10      725.52     56.55 o 
   8   9   0     1099.60     1118.67     96.98 o 
   0  10   0     3393.25     3433.00    142.21 o 
   1  10   0      457.10      486.92     20.81 o 
   2  10   0     5675.73     5712.88    160.20 o 
   3  10   0        1.43       -6.38      6.38 o 
   4  10   0     4696.11     4976.47    195.45 o 
   5  10   0     1142.62     1263.26     74.45 o 
   6  10   0      742.39      563.71     55.39 o 
   7  10   0      118.07       68.73     29.39 o 
   1  11   0     2879.96     3214.63    111.30 o 
   2  11   0       65.01      104.78     17.87 o 
   3  11   0     4785.95     5205.46    183.10 o 
   4  11   0       10.74       29.20     14.82 o 
   5  11   0      780.25      815.69     47.78 o 
   6  11   0       27.38       22.23     18.46 o 
   0  12   0      370.09      399.36     36.89 o 
   1  12   0      811.41      852.33     45.17 o 
   2  12   0     1390.73     1486.39     84.47 o 
   3  12   0      330.64      418.89     28.67 o 
   4  12   0      243.48      233.53     35.65 o 
   5  12   0       12.03       10.32     31.29 o 
   1  13   0       52.20       64.56     13.50 o 
   2  13   0       29.22        6.34     14.65 o 
   3  13   0        4.95      151.15     39.83 o 
   4  13   0      148.60       87.11     35.82 o 
   0  14   0        9.37       17.04     17.39 o 
   1  14   0      195.74      222.72     34.02 o 
   2  14   0        5.42       53.84     25.93 o 
   1   0   1       36.87       57.42      6.18 o 
   2   0   1       19.06       38.02      8.70 o 
   3   0   1      124.57      138.86     16.19 o 
   4   0   1     8829.67    10780.64    491.75 o 
   5   0   1     4135.19     5069.24    246.91 o 
   6   0   1      176.12      242.78     25.49 o 
   7   0   1      346.13      470.16     38.41 o 
   8   0   1     2517.23     2991.56    160.05 o 
   9   0   1     3409.15     3918.94    220.03 o 
  10   0   1      496.64      541.54     38.05 o 
 -10   1   1      658.49      729.88     50.48 o 
  -9   1   1     2802.77     3234.99    201.85 o 
  -8   1   1     1678.21     2084.00     85.97 o 
  -7   1   1      229.68      266.50     33.02 o 
  -6   1   1      903.98      995.46     47.16 o 
  -5   1   1     4457.57     4947.58    178.52 o 
  -4   1   1     4510.32     5255.48    169.47 o 
  -3   1   1     2251.57     2546.57     82.18 o 
  -2   1   1     9832.18    11229.13    389.32 o 
  -1   1   1      552.02      568.63     19.92 o 
   1   1   1      551.62      599.93     23.61 o 
   2   1   1     9854.10    11060.59    369.95 o 
   3   1   1     2218.80     2506.50    146.45 o 
   4   1   1     4505.18     5420.29    232.33 o 
   5   1   1     4452.88     5401.91    263.19 o 
   6   1   1      916.64      964.06     57.03 o 
   7   1   1      213.88      234.91     21.90 o 
   8   1   1     1693.71     1979.25     99.23 o 
   9   1   1     2786.70     3039.74    136.22 o 
  10   1   1      665.72      816.83     54.12 o 
 -10   2   1      359.44      371.84     37.25 o 
  -9   2   1     1897.53     1916.69    120.42 o 
  -8   2   1     1977.49     2040.47    107.83 o 
  -7   2   1     1058.57     1215.20    139.09 o 
  -6   2   1     1018.18     1065.47     79.51 o 
  -5   2   1     2428.00     2747.98    108.12 o 
  -4   2   1     3205.69     3603.29    118.64 o 
  -3   2   1     8045.27     8746.04    253.51 o 
  -2   2   1     9257.92     9489.64    298.22 o 
  -1   2   1     4728.54     4678.10    126.67 o 
   0   2   1     1032.67      925.82     33.33 o 
   1   2   1     4728.45     4604.64    135.20 o 
   2   2   1     9226.63     9441.85    308.32 o 
   3   2   1     8077.75     8966.96    288.08 o 
   4   2   1     3212.85     3556.99    194.38 o 
   5   2   1     2436.42     2931.06    182.97 o 
   6   2   1     1001.85     1126.00     64.24 o 
   7   2   1     1076.11     1177.25     70.48 o 
   8   2   1     1973.39     2204.60    116.28 o 
   9   2   1     1913.86     1962.06    137.16 o 
  10   2   1      356.14      367.28     28.75 o 
 -10   3   1       63.19       36.48     17.80 o 
  -9   3   1     1001.75      931.03     84.97 o 
  -8   3   1      403.95      387.18     30.50 o 
  -7   3   1      968.15     1072.97     77.89 o 
  -6   3   1      606.76      643.39     45.65 o 
  -5   3   1     1414.12     1505.80     50.48 o 
  -4   3   1      315.58      352.13     32.93 o 
  -3   3   1     4124.41     4502.64    133.23 o 
  -2   3   1    20044.38    20711.82    611.44 o 
  -1   3   1     2666.71     2561.50     72.31 o 
   0   3   1       53.56       66.49      4.44 o 
   1   3   1     2682.57     2665.87     74.80 o 
   2   3   1    20076.85    20824.53    612.31 o 
   3   3   1     4101.01     4341.69    169.10 o 
   4   3   1      320.60      323.47     17.44 o 
   5   3   1     1423.05     1497.34    126.23 o 
   6   3   1      611.24      685.67     34.47 o 
   7   3   1      967.99     1090.03     47.13 o 
   8   3   1      412.41      361.53     51.57 o 
   9   3   1      983.26      811.46     63.69 o 
 -10   4   1       99.06      125.32     38.29 o 
  -9   4   1      273.61      381.00     35.86 o 
  -8   4   1      450.41      502.33     29.56 o 
  -7   4   1      145.42      141.93     14.46 o 
  -6   4   1     1965.52     1940.28     61.31 o 
  -5   4   1      733.55      711.43     27.62 o 
  -4   4   1       70.97       84.44     10.16 o 
  -3   4   1      751.51      722.64     26.26 o 
  -2   4   1     3056.91     3152.42     82.51 o 
  -1   4   1      782.92      714.32     20.45 o 
   0   4   1      180.28      222.55      9.83 o 
   1   4   1      755.11      716.79     25.45 o 
   2   4   1     3074.91     2980.97     88.05 o 
   3   4   1      744.88      746.46     30.08 o 
   4   4   1       64.70       61.40     11.46 o 
   5   4   1      747.65      766.68     33.90 o 
   6   4   1     1956.58     1984.15     82.72 o 
   7   4   1      144.76      144.50     13.36 o 
   8   4   1      453.65      501.85     34.24 o 
   9   4   1      282.60      263.25     35.12 o 
  10   4   1       98.66      132.08     39.47 o 
  -9   5   1      133.99       55.73     31.57 o 
  -8   5   1      244.52      169.53     26.76 o 
  -7   5   1     1771.20     1721.94     83.14 o 
  -6   5   1      585.57      589.31     25.78 o 
  -5   5   1       17.68       19.47      9.87 o 
  -4   5   1      494.39      527.01     22.59 o 
  -3   5   1      888.72      908.18     31.48 o 
  -2   5   1     5292.70     5237.27    128.67 o 
  -1   5   1     1157.20     1064.80     25.37 o 
   0   5   1       12.68       33.47      6.42 o 
   1   5   1     1167.99     1057.02     36.49 o 
   2   5   1     5296.88     5300.46    152.78 o 
   3   5   1      890.97      841.66     50.16 o 
   4   5   1      518.19      568.70     27.46 o 
   5   5   1       14.91       10.04     24.69 o 
   6   5   1      566.77      517.69     57.70 o 
   7   5   1     1797.92     1870.45    100.12 o 
   8   5   1      237.92      170.04     16.52 o 
   9   5   1      128.61       83.79     29.06 o 
  10   5   1       18.49       45.01     38.86 o 
  -9   6   1       23.88       26.26     21.97 o 
  -8   6   1       62.80       87.19     32.30 o 
  -7   6   1      679.12      587.40     32.65 o 
  -6   6   1     1664.23     1679.15     66.48 o 
  -5   6   1     2154.35     2094.47     69.81 o 
  -4   6   1      504.67      494.42     18.88 o 
  -3   6   1      780.18      705.45     29.02 o 
  -2   6   1      687.82      664.36     31.12 o 
  -1   6   1     2666.40     2560.39     64.82 o 
   0   6   1      750.67      644.66     27.37 o 
   1   6   1     2656.91     2478.47     68.46 o 
   2   6   1      713.30      728.45     24.67 o 
   3   6   1      744.45      696.30     44.46 o 
   4   6   1      487.71      450.87     23.96 o 
   5   6   1     2161.39     2175.82     77.96 o 
   6   6   1     1666.54     1762.71     84.88 o 
   7   6   1      663.79      589.46     88.00 o 
   8   6   1       62.76       50.96     24.77 o 
   9   6   1       25.86       40.28     40.64 o 
  -9   7   1      249.71      145.09     44.32 o 
  -8   7   1       72.41       90.78     25.42 o 
  -7   7   1      297.17      366.80     31.34 o 
  -6   7   1     2282.78     2313.82     95.54 o 
  -5   7   1      999.23      938.97     52.56 o 
  -4   7   1     2197.35     2276.84     74.03 o 
  -3   7   1      915.63      965.75     39.66 o 
  -2   7   1     3074.78     3091.45     81.26 o 
  -1   7   1     1557.78     1393.85     49.11 o 
   0   7   1     5301.48     5163.87    111.39 o 
   1   7   1     1542.75     1445.80     39.17 o 
   2   7   1     3063.94     3080.98     92.16 o 
   3   7   1      927.36      888.95     30.52 o 
   4   7   1     2201.29     2260.23     91.63 o 
   5   7   1      987.49      976.98     41.32 o 
   6   7   1     2262.55     2467.95    125.66 o 
   7   7   1      305.59      324.54     35.46 o 
   8   7   1       70.00       49.18     21.14 o 
   9   7   1      247.08      274.25     48.49 o 
  -8   8   1      257.42      248.63     36.15 o 
  -7   8   1      621.37      572.53     53.69 o 
  -6   8   1      804.43      846.03     36.53 o 
  -5   8   1     3792.49     3723.62    129.77 o 
  -4   8   1     1054.14      979.17     49.42 o 
  -3   8   1     1532.44     1503.17     61.36 o 
  -2   8   1      635.21      612.32     21.85 o 
  -1   8   1     8547.51     8797.02    207.87 o 
   0   8   1     7102.04     7133.07    175.05 o 
   1   8   1     8570.46     8675.49    231.01 o 
   2   8   1      632.50      612.69     30.70 o 
   3   8   1     1517.54     1429.81     44.64 o 
   4   8   1     1050.41     1083.05     36.93 o 
   5   8   1     3795.77     3730.53    140.94 o 
   6   8   1      809.25      933.58     84.08 o 
   7   8   1      611.85      551.96    122.51 o 
   8   8   1      250.61      227.37     56.51 o 
  -8   9   1     1034.92     1090.99    101.85 o 
  -7   9   1      835.85      767.17     64.80 o 
  -6   9   1     1107.32     1094.95     50.64 o 
  -5   9   1     1315.30     1279.87     53.14 o 
  -4   9   1     3261.49     3156.90    109.25 o 
  -3   9   1     1659.55     1603.04     53.28 o 
  -2   9   1      932.16      894.13     31.30 o 
  -1   9   1     1715.04     1694.54     51.10 o 
   0   9   1     3969.67     3983.94    114.81 o 
   1   9   1     1693.47     1710.33     50.73 o 
   2   9   1      929.74      946.17     32.17 o 
   3   9   1     1678.96     1731.39     62.80 o 
   4   9   1     3242.05     3338.40    123.56 o 
   5   9   1     1322.59     1197.29     55.37 o 
   6   9   1     1104.61     1050.26     57.87 o 
   7   9   1      842.62      727.59     90.01 o 
   8   9   1     1035.50     1065.70    164.79 o 
  -7  10   1      495.49      466.36     40.95 o 
  -6  10   1      388.69      373.32     36.28 o 
  -5  10   1      558.04      480.06     32.22 o 
  -4  10   1      601.56      587.65     43.28 o 
  -3  10   1      580.59      591.13     25.65 o 
  -2  10   1      714.82      733.88     27.52 o 
  -1  10   1     1998.98     1901.45     54.93 o 
   0  10   1     3703.77     3785.21    103.16 o 
   1  10   1     2018.01     1948.14     53.81 o 
   2  10   1      705.81      682.49     36.02 o 
   3  10   1      587.07      659.57     26.61 o 
   4  10   1      608.18      647.71     41.07 o 
   5  10   1      568.07      578.32     53.74 o 
   6  10   1      384.97      331.31     46.34 o 
   7  10   1      500.91      458.75     52.54 o 
  -6  11   1      690.85      565.11     53.13 o 
  -5  11   1       76.06       60.46     21.30 o 
  -4  11   1      307.34      259.32     29.46 o 
  -3  11   1      482.74      468.88     31.40 o 
  -2  11   1       95.93       67.34     13.66 o 
  -1  11   1      246.54      197.59     19.46 o 
   0  11   1        8.56       24.59      7.78 o 
   1  11   1      238.82      235.13     16.68 o 
   2  11   1      102.09       81.35     20.72 o 
   3  11   1      490.94      502.94     28.21 o 
   4  11   1      302.16      251.11     32.09 o 
   5  11   1       71.84       78.79     32.85 o 
  -5  12   1      249.13      220.21     59.30 o 
  -4  12   1       33.31       50.32     32.28 o 
  -3  12   1      105.04      114.13     18.92 o 
  -2  12   1      272.34      290.97     35.17 o 
  -1  12   1       69.73       68.86     16.02 o 
   0  12   1        0.22        2.07     10.14 o 
   1  12   1       71.42       70.15     13.20 o 
   2  12   1      266.23      277.11     27.97 o 
   3  12   1      106.13       92.36     30.52 o 
   4  12   1       33.01       45.02     15.02 o 
   5  12   1      255.99      217.98     58.82 o 
  -4  13   1       98.55       90.99     32.79 o 
  -3  13   1      425.37      491.22     69.14 o 
  -2  13   1       56.79       81.12     36.07 o 
  -1  13   1      118.70      131.64     17.88 o 
   0  13   1       22.01       24.66     15.28 o 
   1  13   1      117.96      141.95     19.22 o 
   2  13   1       56.93      101.66     43.01 o 
   3  13   1      426.83      513.02     88.37 o 
   4  13   1       98.09       54.79     26.64 o 
  -2  14   1       64.76       46.79     68.51 o 
  -1  14   1      191.75      224.87     46.67 o 
   0  14   1       64.37       46.11     20.88 o 
   1  14   1      192.43      199.67     28.34 o 
   2  14   1       62.75       67.89     23.89 o 
   0   0   2      234.05      259.77     19.90 o 
   1   0   2    23507.63    22249.15    729.35 o 
   2   0   2       25.35       24.56      5.98 o 
   3   0   2      320.61      410.79     26.78 o 
   4   0   2     1761.39     1893.66     74.12 o 
   5   0   2     1270.02     1385.84     71.59 o 
   6   0   2      200.32      259.00     23.78 o 
   7   0   2       22.59        6.22     17.89 o 
   8   0   2       93.18       79.11     12.97 o 
   9   0   2     1325.25     1435.91     74.50 o 
  10   0   2        0.19       34.64     19.00 o 
 -10   1   2       69.34       66.52     19.24 o 
  -9   1   2       57.00       57.86     16.71 o 
  -8   1   2      654.64      703.26     42.62 o 
  -7   1   2     1017.32     1080.25    121.48 o 
  -6   1   2      446.74      537.67     24.10 o 
  -5   1   2      517.21      558.24     23.41 o 
  -4   1   2     8820.03     9569.90    280.77 o 
  -3   1   2       32.74       46.89     13.96 o 
  -2   1   2       54.61       69.66      6.06 o 
  -1   1   2     3294.35     3138.29     98.53 o 
   0   1   2     3698.14     3688.36     98.43 o 
   1   1   2     3289.91     3095.22     75.33 o 
   2   1   2       45.82       65.70      5.08 o 
   3   1   2       36.66       40.76      9.84 o 
   4   1   2     8846.42     9726.78    613.75 o 
   5   1   2      505.92      570.42     35.22 o 
   6   1   2      449.52      433.36     32.02 o 
   7   1   2     1027.50     1146.69     50.18 o 
   8   1   2      662.02      762.92     57.39 o 
   9   1   2       57.27       99.07     23.15 o 
  10   1   2       71.42       66.93     18.21 o 
 -10   2   2       84.55      139.01     46.27 o 
  -9   2   2      283.19      206.36     39.14 o 
  -8   2   2      125.17      143.81     32.24 o 
  -7   2   2     1369.32     1372.21     99.75 o 
  -6   2   2     1870.93     2093.01     70.56 o 
  -5   2   2     4118.19     4596.04    140.74 o 
  -4   2   2     1501.22     1566.37     45.90 o 
  -3   2   2     2283.81     2260.74     66.24 o 
  -2   2   2     4618.63     4649.75    117.86 o 
  -1   2   2    16242.00    15171.55    373.54 o 
   0   2   2     1985.81     1854.09     78.39 o 
   1   2   2    16244.58    15399.05    391.97 o 
   2   2   2     4650.53     4964.03    149.06 o 
   3   2   2     2295.04     2319.40     80.00 o 
   4   2   2     1479.86     1510.94     64.98 o 
   5   2   2     4150.32     4588.01    254.45 o 
   6   2   2     1886.69     1955.89    101.80 o 
   7   2   2     1372.91     1566.91     72.27 o 
   8   2   2      120.04      120.99     38.58 o 
   9   2   2      289.95      281.46     38.66 o 
  10   2   2       85.99       79.00     24.96 o 
 -10   3   2      151.95      220.94     50.07 o 
  -9   3   2       43.04       38.20     19.20 o 
  -8   3   2     1871.15     2070.34     99.22 o 
  -7   3   2     4697.11     5305.79    219.17 o 
  -6   3   2      675.11      724.60     26.55 o 
  -5   3   2      924.98      942.82     38.07 o 
  -4   3   2     6645.67     6994.62    197.58 o 
  -3   3   2     2221.91     2272.99     61.34 o 
  -2   3   2    15136.49    13933.66    320.38 o 
  -1   3   2      817.00      761.58     20.05 o 
   0   3   2     9188.72     8474.71    215.69 o 
   1   3   2      813.19      761.62     27.09 o 
   2   3   2    15128.11    14875.29    468.41 o 
   3   3   2     2230.31     2241.66     66.53 o 
   4   3   2     6670.39     6912.72    442.86 o 
   5   3   2      904.55      930.77     72.68 o 
   6   3   2      664.61      772.56     49.85 o 
   7   3   2     4698.19     4536.03    325.09 o 
   8   3   2     1885.64     2107.32    173.68 o 
   9   3   2       40.01       12.02     33.68 o 
  10   3   2      155.61      173.53     58.86 o 
 -10   4   2      927.60     1119.17    131.72 o 
  -9   4   2      489.63      495.04     36.77 o 
  -8   4   2      395.97      370.59     35.37 o 
  -7   4   2     3032.41     3152.49    121.14 o 
  -6   4   2     2217.92     2404.74     72.72 o 
  -5   4   2     2438.96     2516.66     89.91 o 
  -4   4   2      508.35      580.02     31.06 o 
  -3   4   2     5101.02     4983.80    133.23 o 
  -2   4   2     5234.34     5206.31    129.08 o 
  -1   4   2     2710.39     2463.49     73.37 o 
   0   4   2      986.02      972.28     23.81 o 
   1   4   2     2714.89     2639.35     74.92 o 
   2   4   2     5221.83     5053.35    184.38 o 
   3   4   2     5100.82     4868.73    171.83 o 
   4   4   2      491.21      509.20     28.84 o 
   5   4   2     2453.23     2491.97    110.64 o 
   6   4   2     2237.20     2327.22    119.53 o 
   7   4   2     3038.53     3163.84    190.60 o 
   8   4   2      386.77      315.66     36.80 o 
   9   4   2      494.91      432.48     72.94 o 
  10   4   2      926.65      975.88    156.82 o 
  -9   5   2      206.46      196.72     36.47 o 
  -8   5   2      701.91      669.21     35.54 o 
  -7   5   2     2558.65     2449.52     99.38 o 
  -6   5   2     1077.03     1031.98     35.01 o 
  -5   5   2      716.26      757.45     28.76 o 
  -4   5   2      641.64      728.29     33.13 o 
  -3   5   2     3792.63     3898.36    122.39 o 
  -2   5   2     9008.30     8526.39    203.60 o 
  -1   5   2      329.60      278.38     10.98 o 
   0   5   2      660.23      586.71     17.40 o 
   1   5   2      322.93      310.26     13.88 o 
   2   5   2     9012.21     9227.33    241.84 o 
   3   5   2     3800.74     3781.08    126.23 o 
   4   5   2      629.78      737.12     33.03 o 
   5   5   2      706.79      703.59     39.24 o 
   6   5   2     1054.58      989.44     59.92 o 
   7   5   2     2548.83     2826.47    237.57 o 
   8   5   2      704.96      679.25     52.23 o 
   9   5   2      199.86      189.16     56.14 o 
  -9   6   2      511.48      456.36     56.55 o 
  -8   6   2      723.92      575.22    105.63 o 
  -7   6   2      562.05      539.10     28.59 o 
  -6   6   2      743.49      733.21     31.95 o 
  -5   6   2      351.12      364.05     19.92 o 
  -4   6   2      934.49      938.91     47.73 o 
  -3   6   2      358.30      359.44     20.13 o 
  -2   6   2      538.91      548.70     19.06 o 
  -1   6   2      372.62      351.53     16.49 o 
   0   6   2      538.84      507.04     17.30 o 
   1   6   2      372.93      396.76     15.85 o 
   2   6   2      528.87      540.69     19.83 o 
   3   6   2      350.63      360.90     17.23 o 
   4   6   2      941.94      898.24     47.63 o 
   5   6   2      346.69      368.34     39.82 o 
   6   6   2      747.07      659.78     39.38 o 
   7   6   2      557.82      490.37     40.99 o 
   8   6   2      717.14      529.79     60.92 o 
   9   6   2      509.89      447.78     93.75 o 
  -9   7   2      980.58      965.22    115.69 o 
  -8   7   2      322.33      335.60     36.32 o 
  -7   7   2      313.00      207.63     25.30 o 
  -6   7   2      183.85      138.39     16.83 o 
  -5   7   2     1381.55     1339.88     44.45 o 
  -4   7   2     2227.47     2235.96     68.62 o 
  -3   7   2     1412.33     1399.55     44.06 o 
  -2   7   2      238.72      207.47     11.82 o 
  -1   7   2      405.68      396.71     16.86 o 
   0   7   2     5321.70     5283.63    171.10 o 
   1   7   2      408.09      395.84     23.42 o 
   2   7   2      241.32      212.33     13.28 o 
   3   7   2     1417.58     1398.73     42.64 o 
   4   7   2     2216.89     2106.01     77.82 o 
   5   7   2     1388.65     1475.27     57.62 o 
   6   7   2      179.06      171.32     21.30 o 
   7   7   2      325.97      264.17     48.98 o 
   8   7   2      315.20      364.18     58.19 o 
   9   7   2      983.38      919.89    147.83 o 
  -8   8   2      838.04      841.01     65.20 o 
  -7   8   2      432.25      399.53     29.25 o 
  -6   8   2      161.78      134.80     14.32 o 
  -5   8   2       50.93       68.76     20.15 o 
  -4   8   2     2479.19     2539.40     71.81 o 
  -3   8   2     1262.07     1153.38     40.18 o 
  -2   8   2      223.01      248.63     14.74 o 
  -1   8   2      206.56      198.70     11.53 o 
   0   8   2     1406.90     1288.85     56.08 o 
   1   8   2      203.92      194.86     11.25 o 
   2   8   2      228.44      273.36     17.61 o 
   3   8   2     1254.34     1202.45     45.79 o 
   4   8   2     2484.60     2634.89    103.18 o 
   5   8   2       52.98       80.59     15.19 o 
   6   8   2      157.97       86.42     33.92 o 
   7   8   2      423.18      378.37     92.19 o 
   8   8   2      841.00      704.91     91.44 o 
  -8   9   2      270.83      193.01     44.20 o 
  -7   9   2      220.78      207.42     31.48 o 
  -6   9   2      307.54      212.06     54.99 o 
  -5   9   2      998.55      998.83     63.31 o 
  -4   9   2      435.11      362.99     23.45 o 
  -3   9   2      396.98      368.51     19.60 o 
  -2   9   2       72.91       68.35      9.44 o 
  -1   9   2       18.26       28.73      8.24 o 
   0   9   2      269.88      278.92     13.75 o 
   1   9   2       17.25       13.47      8.45 o 
   2   9   2       67.84       61.04     11.54 o 
   3   9   2      405.90      402.57     20.81 o 
   4   9   2      432.89      368.93     28.42 o 
   5   9   2      997.57      894.58     55.90 o 
   6   9   2      311.30      213.27     24.41 o 
   7   9   2      233.18      236.52     39.67 o 
  -7  10   2       73.37      237.69     51.87 o 
  -6  10   2       93.11       33.56     33.15 o 
  -5  10   2      326.75      309.85     41.98 o 
  -4  10   2      578.70      722.33     57.86 o 
  -3  10   2      893.36      948.44     44.28 o 
  -2  10   2      107.12      106.97     10.17 o 
  -1  10   2      108.90      114.20     11.44 o 
   0  10   2       32.50       11.23      8.18 o 
   1  10   2      117.59       78.11     12.64 o 
   2  10   2      106.47       95.13     12.37 o 
   3  10   2      891.38      936.31     40.02 o 
   4  10   2      573.72      596.90     29.68 o 
   5  10   2      336.24      319.14     28.39 o 
   6  10   2       88.28       81.31     28.34 o 
   7  10   2       70.67      177.50     37.24 o 
  -6  11   2       41.48       17.71     21.58 o 
  -5  11   2      399.64      505.16     46.65 o 
  -4  11   2      180.36      295.46     38.59 o 
  -3  11   2      217.77      248.61     24.98 o 
  -2  11   2      781.09      835.81     46.81 o 
  -1  11   2      729.02      820.51     40.55 o 
   0  11   2       32.35       34.18     10.57 o 
   1  11   2      718.25      722.89     30.51 o 
   2  11   2      777.89      918.67     47.09 o 
   3  11   2      224.49      260.04     27.39 o 
   4  11   2      179.42      232.12     24.12 o 
   5  11   2      391.38      440.51     37.70 o 
   6  11   2       45.61       50.32     22.32 o 
  -5  12   2      481.72      376.39     40.95 o 
  -4  12   2       13.07       79.66     32.75 o 
  -3  12   2      905.86      875.89     74.09 o 
  -2  12   2      159.25      193.53     18.85 o 
  -1  12   2      994.78     1020.47     51.17 o 
   0  12   2       15.18       31.05      9.38 o 
   1  12   2     1010.22     1088.74     55.07 o 
   2  12   2      154.62      182.67     18.11 o 
   3  12   2      907.39     1007.05     61.01 o 
   4  12   2       14.40       10.88     29.59 o 
   5  12   2      489.24      377.06     58.90 o 
  -4  13   2      405.24      498.83     63.71 o 
  -3  13   2      238.99      220.41     50.64 o 
  -2  13   2     2014.75     2369.65    184.26 o 
  -1  13   2      725.89      693.48     60.58 o 
   0  13   2      983.70     1023.68     54.89 o 
   1  13   2      717.81      686.41     72.44 o 
   2  13   2     2018.41     2562.00    199.54 o 
   3  13   2      244.86      274.38     29.16 o 
   4  13   2      405.69      559.79     73.83 o 
  -2  14   2      315.70      443.82     69.54 o 
  -1  14   2      999.92     1133.04    221.14 o 
   0  14   2      212.67      113.02     43.54 o 
   1  14   2     1002.60     1141.85     97.79 o 
   2  14   2      312.35      443.77     47.88 o 
   1   0   3     1253.36     1275.92     38.88 o 
   2   0   3      153.17      165.89     12.79 o 
   3   0   3      707.43      765.58     29.93 o 
   4   0   3      297.57      311.47     25.03 o 
   5   0   3     6718.70     7624.89    256.99 o 
   6   0   3        9.71       20.40      9.13 o 
   7   0   3      142.85      142.77     14.86 o 
   8   0   3      271.40      348.82     27.43 o 
   9   0   3     2142.03     2374.90    131.69 o 
  10   0   3        9.02       20.74     30.26 o 
 -10   1   3      741.62      741.96     72.39 o 
  -9   1   3      173.36      137.48     20.12 o 
  -8   1   3     1825.12     2232.30    102.85 o 
  -7   1   3     1054.62     1144.80     49.50 o 
  -6   1   3       66.81       60.71     15.66 o 
  -5   1   3     3043.60     3294.18    128.04 o 
  -4   1   3     3422.20     3522.00    157.40 o 
  -3   1   3      949.03      974.59     33.17 o 
  -2   1   3     1485.23     1568.28     59.19 o 
  -1   1   3     3068.63     3061.85     97.62 o 
   0   1   3     2076.52     2134.92     56.73 o 
   1   1   3     3063.18     3119.13    102.60 o 
   2   1   3     1484.83     1517.78     45.97 o 
   3   1   3      946.16     1016.77     33.28 o 
   4   1   3     3436.66     3658.32    151.53 o 
   5   1   3     3029.04     3328.03    158.52 o 
   6   1   3       75.41      106.18     13.03 o 
   7   1   3     1048.63     1034.19     47.62 o 
   8   1   3     1826.79     2273.25    192.69 o 
   9   1   3      169.49      141.38     31.15 o 
  10   1   3      745.69      860.57     74.23 o 
  -9   2   3     2197.07     1990.93    136.63 o 
  -8   2   3      373.31      353.49     46.65 o 
  -7   2   3      634.89      737.31     30.48 o 
  -6   2   3      435.65      516.56     20.53 o 
  -5   2   3     4198.86     4468.16    137.81 o 
  -4   2   3     2513.74     2795.20     90.68 o 
  -3   2   3      434.23      450.49     22.12 o 
  -2   2   3       48.27       62.17     10.81 o 
  -1   2   3     1459.17     1386.00     41.07 o 
   0   2   3    26890.36    26520.13    719.70 o 
   1   2   3     1463.59     1379.00     38.38 o 
   2   2   3       53.59       70.00      4.88 o 
   3   2   3      443.65      500.29     21.15 o 
   4   2   3     2501.15     2709.33    175.89 o 
   5   2   3     4212.25     4428.97    211.83 o 
   6   2   3      431.90      494.98     29.32 o 
   7   2   3      648.59      691.61     39.18 o 
   8   2   3      367.58      388.02     36.84 o 
   9   2   3     2209.29     2207.82    118.57 o 
  10   2   3      578.11      405.36     53.07 o 
 -10   3   3      692.91      893.01    132.97 o 
  -9   3   3      212.55      184.53     19.82 o 
  -8   3   3     1768.27     1805.88     89.94 o 
  -7   3   3      195.56      203.31     18.27 o 
  -6   3   3     2063.48     2213.67     75.76 o 
  -5   3   3      319.67      292.63     24.23 o 
  -4   3   3     1641.80     1650.58     59.17 o 
  -3   3   3     2581.26     2531.62     67.15 o 
  -2   3   3     2224.01     2195.17     56.31 o 
  -1   3   3     1138.57     1155.46     31.49 o 
   0   3   3      898.04      867.71     28.54 o 
   1   3   3     1126.74     1107.99     33.14 o 
   2   3   3     2219.27     2236.42     65.25 o 
   3   3   3     2583.97     2602.32     89.60 o 
   4   3   3     1652.99     1793.43     56.22 o 
   5   3   3      306.86      298.02     37.49 o 
   6   3   3     2075.48     2197.11    139.95 o 
   7   3   3      189.00      208.07     19.11 o 
   8   3   3     1765.59     1909.55    207.68 o 
   9   3   3      215.03      214.95     24.73 o 
  10   3   3      691.32      724.05     88.85 o 
 -10   4   3      391.69      491.26     86.87 o 
  -9   4   3      467.78      460.53     51.04 o 
  -8   4   3     1188.51     1120.59     55.85 o 
  -7   4   3     3179.25     3056.92    112.16 o 
  -6   4   3     5134.47     5495.13    160.60 o 
  -5   4   3      876.82      902.36     31.06 o 
  -4   4   3     2419.21     2334.58     70.48 o 
  -3   4   3      130.75      102.65      7.60 o 
  -2   4   3    19173.00    18629.65    431.96 o 
  -1   4   3     1244.17     1182.86     42.77 o 
   0   4   3     1483.98     1310.60     38.02 o 
   1   4   3     1249.62     1175.13     30.61 o 
   2   4   3    19158.01    19034.13    532.94 o 
   3   4   3      128.48      124.99     11.76 o 
   4   4   3     2424.40     2437.07     86.19 o 
   5   4   3      860.31      805.14     33.76 o 
   6   4   3     5143.54     5377.47    204.21 o 
   7   4   3     3173.99     3143.50    263.61 o 
   8   4   3     1190.98     1146.23     64.02 o 
   9   4   3      465.47      620.95     97.76 o 
  -9   5   3     2061.62     2202.88    200.37 o 
  -8   5   3       98.84       77.53     15.23 o 
  -7   5   3     2295.82     2276.50     87.18 o 
  -6   5   3     1720.49     1660.29     70.20 o 
  -5   5   3     9002.82     8999.87    261.74 o 
  -4   5   3      276.22      260.65     14.96 o 
  -3   5   3    14767.09    14485.64    505.88 o 
  -2   5   3     4675.49     4909.65    126.04 o 
  -1   5   3    21672.51    20582.20    559.27 o 
   0   5   3      207.90      217.67     13.30 o 
   1   5   3    21680.38    22076.17    532.71 o 
   2   5   3     4675.36     4696.52    154.89 o 
   3   5   3    14788.48    15276.13    604.12 o 
   4   5   3      270.71      219.85     20.92 o 
   5   5   3     9011.76     9201.71    437.77 o 
   6   5   3     1731.47     1829.84     83.99 o 
   7   5   3     2286.02     2446.15    133.27 o 
   8   5   3       95.53      113.71     34.37 o 
   9   5   3     2065.05     2061.94    224.13 o 
  -9   6   3      422.84      262.23     49.38 o 
  -8   6   3      440.72      376.32     30.57 o 
  -7   6   3      859.68      862.91     49.81 o 
  -6   6   3     6063.53     6214.17    230.98 o 
  -5   6   3     1827.04     1751.02     76.07 o 
  -4   6   3     4517.77     4288.98    112.82 o 
  -3   6   3       51.76       67.10     12.61 o 
  -2   6   3    11960.62    11713.77    270.21 o 
  -1   6   3      579.51      550.73     25.61 o 
   0   6   3    15152.75    14325.13    321.81 o 
   1   6   3      578.13      525.90     19.88 o 
   2   6   3    11929.99    11742.40    370.52 o 
   3   6   3       54.60       62.12     13.22 o 
   4   6   3     4513.94     4526.93    160.56 o 
   5   6   3     1817.38     1848.48     82.65 o 
   6   6   3     6062.49     6094.03    270.10 o 
   7   6   3      859.10      828.85     73.40 o 
   8   6   3      446.01      417.26     73.67 o 
  -9   7   3       30.61       37.16     46.83 o 
  -8   7   3      536.01      413.80     48.94 o 
  -7   7   3      182.24      135.51     26.93 o 
  -6   7   3       39.40       21.21      7.78 o 
  -5   7   3     3095.37     3073.02     89.13 o 
  -4   7   3      677.16      562.80     17.66 o 
  -3   7   3      520.42      513.54     29.09 o 
  -2   7   3      152.40      160.50      7.93 o 
  -1   7   3     3375.25     3365.69     81.89 o 
   0   7   3       55.76       58.79      7.29 o 
   1   7   3     3390.22     3408.37     96.85 o 
   2   7   3      153.73      157.88     14.22 o 
   3   7   3      526.25      491.92     24.88 o 
   4   7   3      673.20      653.40     28.47 o 
   5   7   3     3107.91     3136.50    214.40 o 
   6   7   3       40.74       30.54     15.99 o 
   7   7   3      177.12      202.15     31.89 o 
   8   7   3      534.69      387.02     64.81 o 
  -8   8   3      593.12      404.30     46.39 o 
  -7   8   3      108.96       39.31     28.79 o 
  -6   8   3        7.92       -4.39      4.39 o 
  -5   8   3      778.90      740.89     27.94 o 
  -4   8   3       29.50       11.78      8.09 o 
  -3   8   3      503.60      438.61     17.80 o 
  -2   8   3      165.01      141.98     10.67 o 
  -1   8   3     1192.83     1137.68     35.07 o 
   0   8   3     2712.65     2572.31     74.79 o 
   1   8   3     1190.09     1181.81     44.11 o 
   2   8   3      164.51      178.98     15.70 o 
   3   8   3      504.97      526.10     24.35 o 
   4   8   3       31.29       36.18     10.32 o 
   5   8   3      774.31      722.98     38.50 o 
   6   8   3        7.13        9.00     38.48 o 
   7   8   3      105.63       62.54     20.24 o 
   8   8   3      597.55      490.02     81.59 o 
  -8   9   3      321.38      391.45     47.21 o 
  -7   9   3       43.91       31.37     19.67 o 
  -5   9   3       13.07       13.73      8.78 o 
  -4   9   3       74.25       77.69     10.83 o 
  -3   9   3      175.84      153.60     12.09 o 
  -2   9   3      295.05      248.12     15.10 o 
  -1   9   3       42.76       44.05      8.44 o 
   0   9   3      305.02      343.05     19.19 o 
   1   9   3       50.77       64.17     10.07 o 
   2   9   3      290.68      269.72     20.28 o 
   3   9   3      167.06      131.95     21.32 o 
   4   9   3       77.36       94.76     18.81 o 
   5   9   3       14.44        2.87     14.34 o 
   6   9   3       94.22      114.43     24.58 o 
   7   9   3       46.65       55.56     16.28 o 
  -7  10   3      247.95      283.11     50.20 o 
  -6  10   3       14.26       86.70     23.42 o 
  -5  10   3       56.97       62.14     20.60 o 
  -4  10   3      944.02      795.30     57.34 o 
  -3  10   3       89.33       72.82     10.02 o 
  -2  10   3      121.26      103.48     10.53 o 
  -1  10   3     1159.63     1245.50     54.37 o 
   0  10   3     2127.54     2100.32     72.01 o 
   1  10   3     1160.15     1094.96     39.88 o 
   2  10   3      131.43      129.21     16.60 o 
   3  10   3       89.91       50.80     11.61 o 
   4  10   3      948.08      910.34     45.33 o 
   5  10   3       57.25       57.70     15.98 o 
   6  10   3       16.58       64.89     35.46 o 
   7  10   3      245.91      228.71     39.51 o 
  -6  11   3      322.80      282.26     35.47 o 
  -5  11   3      268.35      235.25     29.73 o 
  -4  11   3      258.44      222.98     28.34 o 
  -3  11   3     2788.56     2933.59    116.25 o 
  -2  11   3      294.84      295.02     19.08 o 
  -1  11   3     1369.51     1496.14     63.63 o 
   0  11   3        4.67        4.67      7.53 o 
   1  11   3     1367.88     1578.12     58.40 o 
   2  11   3      296.91      292.01     23.35 o 
   3  11   3     2777.37     3090.82    171.27 o 
   4  11   3      266.89      235.92     24.47 o 
   6  11   3      318.25      317.97     64.20 o 
  -5  12   3      157.61      108.10     33.34 o 
  -4  12   3     2298.94     2468.10    152.44 o 
  -3  12   3      209.71      297.40     62.50 o 
  -2  12   3     1418.33     1408.92     81.70 o 
  -1  12   3       65.54       92.26     12.46 o 
   0  12   3     1904.17     2006.17     84.01 o 
   1  12   3       65.94       68.56     18.86 o 
   2  12   3     1419.23     1190.73     79.32 o 
   3  12   3      209.66      212.74     28.04 o 
   4  12   3     2296.08     2778.30    314.20 o 
   5  12   3      163.99      126.65     49.26 o 
  -4  13   3      281.41      400.29     43.99 o 
  -3  13   3     1208.71     1224.62    107.19 o 
  -2  13   3      132.66      155.21     38.77 o 
  -1  13   3      163.95      228.26     33.54 o 
   0  13   3        6.72       -0.92     15.51 o 
   1  13   3      163.57      184.83     27.59 o 
   2  13   3      135.76      156.69     31.78 o 
   3  13   3     1208.07     1195.53     99.63 o 
   4  13   3      282.56      433.90     65.01 o 
  -1  14   3      258.71      238.52     41.15 o 
   0  14   3      125.16      219.60     43.47 o 
   1  14   3      257.65      209.72     39.27 o 
   0   0   4    20695.42    18973.79    833.74 o 
   1   0   4      224.72      121.06     13.23 o 
   2   0   4     2173.03     2149.49    132.19 o 
   3   0   4      697.22      679.66     50.88 o 
   4   0   4      920.21      835.19     34.85 o 
   5   0   4      569.97      589.16     26.40 o 
   6   0   4       33.89       45.60      7.36 o 
   7   0   4       72.54       73.17     16.11 o 
   8   0   4      198.74      246.30     22.83 o 
   9   0   4      261.76      285.60     61.31 o 
  10   0   4       34.81        7.33     14.71 o 
 -10   1   4        4.04       -8.78     19.79 o 
  -9   1   4       53.37       61.49     25.22 o 
  -8   1   4       50.25       38.57     10.94 o 
  -7   1   4      744.70      712.60     35.74 o 
  -6   1   4      398.61      430.41     32.02 o 
  -5   1   4      480.30      469.41     24.36 o 
  -4   1   4     2242.85     2317.80     79.82 o 
  -3   1   4     1681.90     1830.90     67.28 o 
  -2   1   4      151.43      170.17     11.22 o 
  -1   1   4      622.18      569.36     19.62 o 
   0   1   4    18096.74    17316.21    464.38 o 
   1   1   4      603.23      543.52     19.64 o 
   2   1   4      152.49      158.96     10.68 o 
   3   1   4     1663.95     1632.48     61.62 o 
   4   1   4     2201.98     2260.22    100.85 o 
   5   1   4      483.37      495.58     26.91 o 
   6   1   4      402.40      388.20     24.97 o 
   7   1   4      736.06      689.94     37.53 o 
   8   1   4       48.23       56.60     17.89 o 
   9   1   4       53.22       84.47     21.69 o 
  10   1   4        3.63        6.07     22.71 o 
 -10   2   4      193.83      309.55     57.84 o 
  -9   2   4      758.98      723.91     71.20 o 
  -8   2   4      279.74      317.14     21.70 o 
  -7   2   4     1191.93     1193.74     53.87 o 
  -6   2   4     1815.20     2033.11     93.45 o 
  -5   2   4     1562.98     1541.55     45.63 o 
  -4   2   4     3580.75     3654.03    134.85 o 
  -3   2   4     6206.82     6592.74    223.70 o 
  -2   2   4      742.15      739.26     29.94 o 
  -1   2   4     5172.35     4944.57    160.43 o 
   0   2   4    17761.43    17144.31    445.05 o 
   1   2   4     5191.72     5203.36    121.25 o 
   2   2   4      726.80      683.22     21.50 o 
   3   2   4     6227.12     6449.72    194.40 o 
   4   2   4     3624.29     3469.98    125.49 o 
   5   2   4     1534.76     1503.02     57.38 o 
   6   2   4     1807.27     2016.28     80.21 o 
   7   2   4     1194.41     1114.21     53.20 o 
   8   2   4      278.88      331.61     22.21 o 
   9   2   4      747.27      776.06     62.69 o 
 -10   3   4      322.13      422.64     66.67 o 
  -9   3   4      417.42      391.35     57.36 o 
  -8   3   4     1073.41     1066.66     54.35 o 
  -7   3   4     2855.66     2836.49    110.15 o 
  -6   3   4     3900.73     4252.13    142.18 o 
  -5   3   4      999.51     1003.44     39.63 o 
  -4   3   4     5247.50     5268.30    173.26 o 
  -3   3   4    10125.42    10370.48    291.61 o 
  -2   3   4     3909.89     3756.99    111.54 o 
  -1   3   4     5135.36     4830.91    138.32 o 
   0   3   4     8234.95     8101.18    213.81 o 
   1   3   4     5129.06     4860.23    166.50 o 
   2   3   4     3916.44     3705.02    128.50 o 
   3   3   4    10116.41    10203.95    298.24 o 
   4   3   4     5197.14     5125.48    163.38 o 
   5   3   4     1010.51     1016.34     41.06 o 
   6   3   4     3895.68     4219.40    158.60 o 
   7   3   4     2854.25     2686.46    117.97 o 
   8   3   4     1057.74     1104.67     63.01 o 
   9   3   4      431.14      388.50     42.96 o 
  -9   4   4      712.04      682.81     83.75 o 
  -8   4   4      897.23      877.75     41.49 o 
  -7   4   4     2681.69     2692.68     98.77 o 
  -6   4   4     2430.27     2426.47     77.92 o 
  -5   4   4      155.74      142.59     12.77 o 
  -4   4   4     1912.97     1919.93     65.48 o 
  -3   4   4     8204.01     8118.96    231.99 o 
  -2   4   4     5009.36     4596.66    119.09 o 
  -1   4   4     3678.66     3641.88     89.53 o 
   0   4   4     2384.01     2344.08     60.08 o 
   1   4   4     3667.26     3541.34     86.82 o 
   2   4   4     5016.02     4695.52    120.52 o 
   3   4   4     8197.02     8369.74    279.20 o 
   4   4   4     1942.15     1927.24     65.13 o 
   5   4   4      147.52      141.63     16.32 o 
   6   4   4     2440.91     2328.99     99.93 o 
   7   4   4     2688.62     2438.70    136.03 o 
   8   4   4      912.52      837.41     51.44 o 
   9   4   4      696.14      672.73     98.16 o 
  -9   5   4      498.89      368.85     66.06 o 
  -8   5   4      405.68      464.91     44.99 o 
  -7   5   4      901.94      896.82     41.25 o 
  -6   5   4     2503.56     2471.79    124.68 o 
  -5   5   4      179.75      132.16     12.23 o 
  -4   5   4      932.67      911.91     34.92 o 
  -3   5   4     3773.87     3656.10     92.51 o 
  -2   5   4     2081.08     1905.57     54.49 o 
  -1   5   4      437.54      459.71     17.89 o 
   0   5   4       40.68       39.00      7.56 o 
   1   5   4      445.59      464.74     15.16 o 
   2   5   4     2090.00     2030.86     63.82 o 
   3   5   4     3780.97     3793.31    118.72 o 
   4   5   4      940.39     1033.95     44.23 o 
   5   5   4      171.76      140.59     20.75 o 
   6   5   4     2503.93     2345.73    140.89 o 
   7   5   4      899.43      857.69     75.38 o 
   8   5   4      402.09      400.33     72.34 o 
   9   5   4      513.01      514.86     73.15 o 
  -9   6   4     1266.68     1386.13    168.80 o 
  -8   6   4      259.85      255.37     34.15 o 
  -7   6   4     1139.96     1156.55     60.51 o 
  -6   6   4      535.00      557.25     25.75 o 
  -5   6   4      787.33      658.17     22.60 o 
  -4   6   4     1246.98     1267.45     59.91 o 
  -3   6   4      752.84      744.70     30.26 o 
  -2   6   4      281.10      299.39     14.00 o 
  -1   6   4      987.52      972.09     28.75 o 
   0   6   4     2183.44     2098.80     57.62 o 
   1   6   4      985.96      931.65     41.94 o 
   2   6   4      284.29      283.57     18.01 o 
   3   6   4      755.51      758.22     45.06 o 
   4   6   4     1227.83     1269.39     46.16 o 
   5   6   4      807.02      659.86     61.17 o 
   6   6   4      536.54      569.20     33.71 o 
   7   6   4     1150.92     1201.84     80.98 o 
   8   6   4      253.75      238.10     30.94 o 
  -8   7   4      645.51      583.57     62.49 o 
  -7   7   4      725.00      737.03     44.99 o 
  -6   7   4      324.22      307.12     45.20 o 
  -5   7   4     1203.66     1296.36     50.84 o 
  -4   7   4     2616.19     2585.41     99.37 o 
  -3   7   4      945.58     1044.89     36.69 o 
  -2   7   4        7.32       21.80      8.56 o 
  -1   7   4     1137.87      986.09     46.44 o 
   0   7   4      999.58      961.30     32.79 o 
   1   7   4     1131.57     1023.51     34.01 o 
   2   7   4        7.32       24.05     14.28 o 
   3   7   4      939.77      930.60     37.83 o 
   4   7   4     2631.58     2557.07     96.71 o 
   5   7   4     1187.01     1293.25     75.05 o 
   6   7   4      332.48      289.63     24.36 o 
   7   7   4      705.03      798.52     90.27 o 
   8   7   4      666.48      545.66     74.68 o 
  -8   8   4      721.27      941.01     87.70 o 
  -7   8   4       42.44       64.85     30.33 o 
  -6   8   4      192.76      191.19     26.13 o 
  -5   8   4      345.30      254.04     38.76 o 
  -4   8   4     2293.86     2359.58     86.49 o 
  -3   8   4      497.96      489.70     33.21 o 
  -2   8   4      149.14      203.54     14.80 o 
  -1   8   4      617.60      645.39     31.60 o 
   0   8   4     1673.06     1594.57     51.74 o 
   1   8   4      621.97      604.76     26.29 o 
   2   8   4      146.59      160.36     14.87 o 
   3   8   4      503.24      504.36     30.24 o 
   4   8   4     2283.23     2226.05     77.49 o 
   5   8   4      340.32      294.29     29.83 o 
   6   8   4      199.71      195.14     26.94 o 
   7   8   4       46.84       36.49     19.90 o 
  -7   9   4      235.22      222.28     29.15 o 
  -6   9   4      150.91      161.25     29.15 o 
  -5   9   4      592.43      581.72     36.90 o 
  -4   9   4      377.50      306.55     21.46 o 
  -3   9   4      485.51      488.42     24.76 o 
  -2   9   4      110.19      110.02      9.97 o 
  -1   9   4        2.92        7.73      9.61 o 
   0   9   4       68.69       61.29     12.65 o 
   1   9   4        2.46        8.26     10.85 o 
   2   9   4      115.12      111.75     23.81 o 
   3   9   4      480.08      462.55     23.96 o 
   4   9   4      377.65      301.17     24.89 o 
   5   9   4      603.33      529.37     37.76 o 
   6   9   4      146.16      189.51     45.44 o 
   7   9   4      227.51      241.87     35.31 o 
  -7  10   4        2.45        5.06     26.49 o 
  -6  10   4      342.54      271.67     45.39 o 
  -5  10   4      653.37      617.77     80.80 o 
  -4  10   4      318.37      324.94     30.28 o 
  -3  10   4      166.82      177.39     22.54 o 
  -2  10   4      110.15      112.44     10.39 o 
  -1  10   4      338.96      287.93     19.07 o 
   0  10   4       20.46       88.44     18.19 o 
   1  10   4      327.55      310.98     26.82 o 
   2  10   4      114.97      136.53     14.80 o 
   3  10   4      168.87      221.88     23.43 o 
   4  10   4      325.35      259.00     23.10 o 
   5  10   4      638.32      585.32     58.63 o 
   7  10   4        3.05       -7.41     21.49 o 
  -6  11   4       80.69      132.24     32.27 o 
  -5  11   4      191.16      168.98     27.86 o 
  -4  11   4       99.10      123.31     27.84 o 
  -3  11   4      322.77      370.68     34.01 o 
  -2  11   4      454.52      470.25     31.42 o 
  -1  11   4      192.16      214.31     20.26 o 
   0  11   4       37.63        3.27     10.33 o 
   1  11   4      201.72      188.61     34.60 o 
   2  11   4      456.90      355.53     31.57 o 
   3  11   4      312.59      329.19     47.41 o 
   4  11   4       98.99       85.28     23.04 o 
   5  11   4      199.54      149.13     36.27 o 
   6  11   4       76.06       95.37     39.79 o 
  -4  12   4      104.18      118.92     39.66 o 
  -3  12   4      674.50      748.20     93.18 o 
  -2  12   4      523.36      466.61     83.23 o 
  -1  12   4     1062.44     1212.04     55.62 o 
   0  12   4       20.08       30.34     14.61 o 
   1  12   4     1041.78     1088.44     64.29 o 
   2  12   4      530.73      477.24     47.72 o 
   3  12   4      679.44      694.82     88.20 o 
   5  12   4      429.69      310.64     60.23 o 
  -3  13   4      573.88      583.16     74.85 o 
  -2  13   4     1210.40     1284.48    116.20 o 
  -1  13   4     1266.23     1376.21     93.10 o 
   0  13   4     1010.87     1008.03     66.28 o 
   1  13   4     1274.17     1413.92    111.94 o 
   2  13   4     1206.46     1340.02    123.59 o 
   3  13   4      568.36      640.56     60.05 o 
   1   0   5        0.30        0.88      6.82 o 
   2   0   5       33.24       60.58      5.73 o 
   3   0   5      134.06      194.10     16.54 o 
   4   0   5     8337.28     8505.47    281.97 o 
   5   0   5      630.09      574.18     29.68 o 
   6   0   5      159.93      187.14      8.97 o 
   7   0   5      306.14      370.35     32.56 o 
   8   0   5     2354.49     2168.25    118.21 o 
   9   0   5      446.46      324.89     49.91 o 
  10   0   5      443.88      342.86     53.11 o 
 -10   1   5      237.54      232.11     47.97 o 
  -9   1   5     3827.22     3996.77    401.35 o 
  -8   1   5      654.08      626.59     48.67 o 
  -7   1   5       16.19       29.83     11.95 o 
  -6   1   5      381.39      385.78     19.27 o 
  -5   1   5     4564.77     4813.06    189.06 o 
  -4   1   5      541.38      621.31     30.11 o 
  -3   1   5       56.30       47.33     10.01 o 
  -2   1   5     5312.45     5194.34    163.83 o 
  -1   1   5       50.38       71.71     13.49 o 
   0   1   5      165.27      151.04     10.74 o 
   1   1   5       52.05       42.26      7.78 o 
   2   1   5     5307.43     5156.68    134.89 o 
   3   1   5       61.75       40.79      7.71 o 
   4   1   5      546.75      548.81     30.23 o 
   5   1   5     4565.72     4849.34    227.97 o 
   6   1   5      380.73      402.59     21.09 o 
   7   1   5       16.43       19.62      7.43 o 
   8   1   5      653.79      628.38     33.78 o 
   9   1   5     3818.44     4223.44    356.34 o 
  -8   2   5     1678.47     1756.21     93.30 o 
  -7   2   5      763.22      747.65     33.38 o 
  -6   2   5      409.86      350.79     21.76 o 
  -5   2   5     1006.67      964.91     44.66 o 
  -4   2   5     2488.02     2300.58     84.01 o 
  -3   2   5     5852.60     5922.30    184.87 o 
  -2   2   5      586.31      607.26     34.17 o 
  -1   2   5     1152.09      979.15     33.50 o 
   0   2   5        8.53       33.05     12.22 o 
   1   2   5     1155.33     1064.18     29.35 o 
   2   2   5      591.31      635.54     20.64 o 
   3   2   5     5848.10     5455.28    154.12 o 
   4   2   5     2483.72     2362.77     90.20 o 
   5   2   5     1007.22      987.72     40.28 o 
   6   2   5      403.14      351.64     25.35 o 
   7   2   5      756.52      772.51     34.10 o 
   8   2   5     1685.41     1765.09     93.39 o 
   9   2   5     1141.12      922.77    102.64 o 
  -9   3   5      446.89      492.31     64.12 o 
  -8   3   5      178.26      216.93     20.34 o 
  -7   3   5      638.08      601.18     31.65 o 
  -6   3   5      664.78      736.43     32.43 o 
  -5   3   5     1327.56     1361.50     48.81 o 
  -4   3   5      280.20      286.40     14.36 o 
  -3   3   5      305.91      315.06     20.27 o 
  -2   3   5    14405.49    14711.88    478.32 o 
  -1   3   5      853.81      827.33     31.63 o 
   0   3   5       11.61        1.71      6.09 o 
   1   3   5      851.13      812.75     25.50 o 
   2   3   5    14381.79    13734.98    340.20 o 
   3   3   5      308.42      308.73     11.60 o 
   4   3   5      267.21      257.47     13.60 o 
   5   3   5     1336.09     1411.08     62.98 o 
   6   3   5      652.44      645.63     53.89 o 
   7   3   5      644.97      625.85     47.96 o 
   8   3   5      176.24      244.19     55.19 o 
   9   3   5      442.14      410.70     59.95 o 
  -9   4   5      690.14      611.76     72.34 o 
  -8   4   5      580.13      523.38     47.61 o 
  -7   4   5      106.59       75.23     14.06 o 
  -6   4   5     1033.75     1114.11     40.35 o 
  -5   4   5      632.46      592.64     37.68 o 
  -4   4   5      345.58      379.82     17.04 o 
  -3   4   5     2028.50     2004.40     65.64 o 
  -2   4   5     1438.19     1519.47     44.16 o 
  -1   4   5     1490.88     1425.37     39.04 o 
   0   4   5       50.45       30.13      8.37 o 
   1   4   5     1497.49     1442.53     38.63 o 
   2   4   5     1440.75     1461.58     65.16 o 
   3   4   5     2025.26     1925.68     57.31 o 
   4   4   5      355.91      409.38     24.45 o 
   5   4   5      631.15      592.54     32.83 o 
   6   4   5     1022.74     1016.51     44.84 o 
   7   4   5      103.47       48.37     18.05 o 
   8   4   5      584.78      594.01     45.01 o 
  -9   5   5      151.17      128.11     69.30 o 
  -8   5   5       61.66       79.64     29.59 o 
  -7   5   5     1409.10     1433.48     69.00 o 
  -6   5   5     1042.68      961.55     59.82 o 
  -5   5   5      289.91      256.09     13.96 o 
  -4   5   5       75.27       78.46      9.17 o 
  -3   5   5      565.47      507.40     28.69 o 
  -2   5   5     4611.23     4529.11    120.39 o 
  -1   5   5      523.41      536.40     24.58 o 
   0   5   5      168.94      153.71     10.79 o 
   1   5   5      518.59      472.40     28.50 o 
   2   5   5     4619.59     4389.29    123.20 o 
   3   5   5      555.67      511.82     25.52 o 
   4   5   5       72.77       90.58     19.61 o 
   5   5   5      295.88      307.86     34.37 o 
   6   5   5     1037.92      932.70     66.36 o 
   7   5   5     1409.05     1447.11    109.69 o 
   8   5   5       63.83      147.26     42.95 o 
  -9   6   5      153.06      140.87     41.53 o 
  -8   6   5       10.73       48.76     32.02 o 
  -7   6   5      189.65      126.74     15.43 o 
  -6   6   5      660.81      625.90     50.42 o 
  -5   6   5     1688.98     1716.29     63.96 o 
  -4   6   5      977.97      949.35     41.55 o 
  -3   6   5      573.06      506.54     26.91 o 
  -2   6   5      529.39      509.15     20.52 o 
  -1   6   5     3528.72     3341.41     98.93 o 
   0   6   5       24.91       25.37      7.43 o 
   1   6   5     3525.97     3505.64     87.93 o 
   2   6   5      524.75      509.43     21.13 o 
   3   6   5      563.69      504.03     24.74 o 
   4   6   5      987.65      895.47     39.08 o 
   5   6   5     1689.65     1614.40     81.44 o 
   6   6   5      653.09      571.32     74.91 o 
   7   6   5      200.43       89.22     30.52 o 
  -8   7   5       43.43       87.17     36.10 o 
  -7   7   5      365.51      480.15     50.60 o 
  -6   7   5     2437.06     2484.41    127.55 o 
  -5   7   5      326.49      351.80     35.76 o 
  -4   7   5     1810.65     1676.95     72.08 o 
  -3   7   5      641.00      653.34     33.32 o 
  -2   7   5     1795.63     1830.29     59.28 o 
  -1   7   5      668.70      699.61     23.17 o 
   0   7   5     5872.24     5939.92    182.80 o 
   1   7   5      673.31      673.17     26.94 o 
   2   7   5     1821.47     1819.40     55.38 o 
   3   7   5      631.91      687.52     29.49 o 
   4   7   5     1836.45     1766.78     80.77 o 
   5   7   5      330.46      396.47     31.33 o 
   6   7   5     2447.53     2361.75    110.02 o 
   7   7   5      361.87      377.02     38.95 o 
  -8   8   5      330.49      141.84     41.98 o 
  -7   8   5      412.94      350.94     35.24 o 
  -6   8   5       22.23      -18.78     43.56 o 
  -5   8   5     2832.41     2781.76    126.68 o 
  -4   8   5      325.18      302.91     20.63 o 
  -3   8   5     1290.13     1352.11     58.76 o 
  -2   8   5      102.68      101.29     11.75 o 
  -1   8   5     5019.16     5179.27    142.47 o 
   0   8   5       42.50       56.17     10.08 o 
   1   8   5     5011.10     5250.06    141.69 o 
   2   8   5      102.41       98.21     13.21 o 
   3   8   5     1281.22     1274.70     51.06 o 
   4   8   5      324.70      291.80     21.66 o 
   5   8   5     2831.21     2748.57    120.57 o 
   6   8   5       21.24       19.78     40.34 o 
   7   8   5      417.70      330.78     38.84 o 
  -7   9   5      173.50      189.50     25.47 o 
  -6   9   5      750.98      679.98     62.20 o 
  -5   9   5      438.70      417.31     36.25 o 
  -4   9   5     2359.58     2424.37    136.42 o 
  -3   9   5      125.42       98.48      8.46 o 
  -2   9   5      579.44      564.68     21.32 o 
  -1   9   5     2111.23     2105.54     64.82 o 
   0   9   5     6148.52     6204.39    191.18 o 
   1   9   5     2116.61     2167.38     88.91 o 
   2   9   5      577.35      595.03     32.33 o 
   3   9   5      120.80      113.67     32.20 o 
   4   9   5     2363.98     2323.60     85.99 o 
   5   9   5      437.53      436.05     29.90 o 
   6   9   5      749.42      700.26     41.78 o 
   7   9   5      174.29      116.42     35.26 o 
  -6  10   5      418.57      380.25     49.59 o 
  -5  10   5      283.29      284.12     69.95 o 
  -4  10   5      304.26      219.14     34.31 o 
  -3  10   5      950.04      930.94     61.38 o 
  -2  10   5      679.79      734.97     30.67 o 
  -1  10   5      844.92      894.28     33.10 o 
   0  10   5       37.75       21.70     14.69 o 
   1  10   5      843.95      864.36     58.97 o 
   2  10   5      678.16      717.65     38.81 o 
   3  10   5      953.32      998.47     44.98 o 
   4  10   5      296.17      190.57     23.49 o 
   5  10   5      281.45      255.68     27.16 o 
   6  10   5      420.76      358.32     71.41 o 
  -5  11   5      324.48      475.07     84.36 o 
  -4  11   5      652.20      775.54    118.30 o 
  -3  11   5       42.75       18.01     18.07 o 
  -2  11   5      177.25      171.20     15.49 o 
  -1  11   5      439.76      454.26     30.01 o 
   0  11   5      422.02      354.27     35.34 o 
   1  11   5      442.51      404.82     39.46 o 
   2  11   5      168.54      156.32     30.14 o 
   3  11   5       43.31       54.75     26.26 o 
   4  11   5      645.73      720.31     85.17 o 
   5  11   5      317.52      370.67     59.99 o 
  -4  12   5       22.36       -0.82     28.62 o 
  -3  12   5      330.69      397.00     45.06 o 
  -2  12   5      210.88      179.87     38.06 o 
  -1  12   5       25.24        6.05     16.72 o 
   0  12   5        2.28       18.13     13.22 o 
   1  12   5       25.89       42.20     28.40 o 
   2  12   5      209.00      230.73     33.76 o 
   3  12   5      335.04      327.84     47.32 o 
   4  12   5       23.00       16.60     28.82 o 
  -2  13   5        9.99       33.39     25.09 o 
  -1  13   5      170.64      143.64     27.28 o 
   0  13   5       50.46       79.01     18.69 o 
   1  13   5      171.26      228.42     58.21 o 
   2  13   5        9.60       39.86     21.58 o 
   3  13   5      400.28      434.14     72.90 o 
   0   0   6    36846.45    35460.35   1487.56 o 
   1   0   6     4689.75     4798.39    125.21 o 
   2   0   6     8151.30     7855.33    241.85 o 
   3   0   6     1102.88     1138.74     42.47 o 
   4   0   6    18074.51    18144.21    613.54 o 
   5   0   6     2002.65     1972.44    109.66 o 
   6   0   6     3917.23     4062.64    167.35 o 
   7   0   6      940.40      919.32     54.91 o 
   8   0   6     2222.47     2187.80    121.05 o 
   9   0   6        3.18       -3.32     33.19 o 
  -9   1   6       38.63       41.65     27.44 o 
  -8   1   6      401.39      264.88     30.51 o 
  -7   1   6     2844.70     2931.06    151.04 o 
  -6   1   6     1140.80     1148.79     53.92 o 
  -5   1   6     7197.24     7361.16    278.39 o 
  -4   1   6     2555.56     2642.42     84.80 o 
  -3   1   6     3835.10     3735.97    116.18 o 
  -2   1   6     1911.55     1799.11     61.13 o 
  -1   1   6    17067.65    16441.36    475.02 o 
   0   1   6     4458.81     4199.59    119.22 o 
   1   1   6    17052.67    16198.52    441.30 o 
   2   1   6     1891.06     1838.32     66.78 o 
   3   1   6     3829.46     3681.76    120.39 o 
   4   1   6     2557.63     2580.16    129.91 o 
   5   1   6     7183.03     7243.03    280.36 o 
   6   1   6     1132.20     1076.31     46.11 o 
   7   1   6     2852.62     2972.74    134.37 o 
   8   1   6      405.83      273.96     42.67 o 
   9   1   6       38.68       37.97     24.69 o 
  -9   2   6      255.09      134.03     40.60 o 
  -8   2   6      208.21      175.82     32.66 o 
  -7   2   6     3547.88     3572.04    182.04 o 
  -6   2   6      361.08      381.75     27.45 o 
  -5   2   6      129.36      151.28     26.27 o 
  -4   2   6     2995.75     3048.47    102.42 o 
  -3   2   6       48.22       48.24     12.26 o 
  -2   2   6     1798.54     1843.15     56.35 o 
  -1   2   6      460.89      424.87     33.33 o 
   0   2   6     4256.73     3707.21    107.39 o 
   1   2   6      464.46      449.02     22.04 o 
   2   2   6     1837.09     1797.96     47.22 o 
   3   2   6       45.47       39.51      8.23 o 
   4   2   6     2986.89     3052.74    106.16 o 
   5   2   6      136.25      128.27     12.13 o 
   6   2   6      379.96      361.75     25.87 o 
   7   2   6     3536.39     3577.59    166.94 o 
   8   2   6      204.08      162.63     20.47 o 
   9   2   6      248.61      229.52     33.80 o 
  -9   3   6      334.37      263.24     45.94 o 
  -8   3   6       78.11       91.12     35.58 o 
  -7   3   6      713.40      589.71     37.86 o 
  -6   3   6     2847.92     3084.50    126.03 o 
  -5   3   6      113.82       73.81     14.75 o 
  -4   3   6       45.81       43.68     15.05 o 
  -3   3   6      173.24      205.95     15.86 o 
  -2   3   6     3136.44     3202.85     98.57 o 
  -1   3   6      108.45       68.98     11.33 o 
   0   3   6      272.89      320.36     14.73 o 
   1   3   6       96.84       87.60     10.19 o 
   2   3   6     3113.54     3061.40     73.27 o 
   3   3   6      187.37      209.62     11.73 o 
   4   3   6       43.84       32.55      5.68 o 
   5   3   6      108.05       96.31     15.59 o 
   6   3   6     2821.66     2796.92    115.89 o 
   7   3   6      729.22      605.75     68.88 o 
   8   3   6       75.07       31.94     40.44 o 
  -9   4   6       56.45       69.43     28.34 o 
  -8   4   6        4.33      -19.21     19.21 o 
  -7   4   6     2095.55     2024.98     97.79 o 
  -6   4   6     1392.62     1511.26    116.07 o 
  -5   4   6      247.02      255.19     18.19 o 
  -4   4   6      167.54      105.96     11.26 o 
  -3   4   6      542.94      476.20     25.23 o 
  -2   4   6      635.97      663.00     39.79 o 
  -1   4   6      123.80       85.14     11.57 o 
   0   4   6     2043.18     2120.60     57.61 o 
   1   4   6      124.17       84.65     12.53 o 
   2   4   6      647.91      675.68     19.77 o 
   3   4   6      533.02      511.96     18.77 o 
   4   4   6      164.01      131.84     13.33 o 
   5   4   6      238.73      247.48     16.10 o 
   6   4   6     1414.89     1351.17     69.19 o 
   7   4   6     2083.45     2124.92    137.32 o 
   8   4   6        4.27       39.99     30.40 o 
  -9   5   6       32.63       68.58     26.38 o 
  -8   5   6      109.38       71.29     33.42 o 
  -7   5   6      212.56      254.80     27.47 o 
  -6   5   6      655.67      595.79     33.98 o 
  -5   5   6       14.85        5.26     15.10 o 
  -4   5   6       83.98       71.13      9.41 o 
  -3   5   6     1251.29     1216.93     43.58 o 
  -2   5   6      827.57      733.44     26.05 o 
  -1   5   6      291.19      297.19     16.87 o 
   0   5   6      276.87      297.24     14.36 o 
   1   5   6      283.92      280.55     14.40 o 
   2   5   6      835.43      851.96     28.85 o 
   3   5   6     1262.19     1280.54     43.88 o 
   4   5   6       83.04       61.99     10.27 o 
   5   5   6       15.50       29.71     11.30 o 
   6   5   6      651.24      556.83     35.72 o 
   7   5   6      214.18      195.72     17.40 o 
   8   5   6      116.12       97.51     44.24 o 
  -8   6   6     1028.63     1161.57     94.66 o 
  -7   6   6      396.95      300.37     28.33 o 
  -6   6   6      740.81      662.12     52.92 o 
  -5   6   6      600.38      599.84     39.56 o 
  -4   6   6      459.06      486.34     22.84 o 
  -3   6   6     1722.71     1683.38     51.25 o 
  -2   6   6     5753.22     5849.89    150.71 o 
  -1   6   6      530.20      496.37     19.86 o 
   0   6   6       34.43       48.23      7.27 o 
   1   6   6      534.06      499.03     17.26 o 
   2   6   6     5739.79     5888.53    170.25 o 
   3   6   6     1729.90     1631.74     54.48 o 
   4   6   6      452.47      436.25     29.11 o 
   5   6   6      612.33      598.23     34.99 o 
   6   6   6      733.65      766.34     40.44 o 
  -8   7   6      751.17      777.21     86.12 o 
  -7   7   6      228.92      207.98     72.01 o 
  -6   7   6      469.30      567.87     39.84 o 
  -5   7   6     1420.00     1464.44     80.92 o 
  -4   7   6     1214.80     1271.91     66.24 o 
  -3   7   6     1652.76     1750.06     67.00 o 
  -2   7   6     1341.63     1431.94     47.80 o 
  -1   7   6     2359.97     2410.38     75.85 o 
   0   7   6        0.46       -0.65      7.48 o 
   1   7   6     2357.73     2443.80     79.05 o 
   2   7   6     1356.75     1377.54     51.50 o 
   3   7   6     1647.30     1617.73     57.39 o 
   4   7   6     1219.59     1128.04     60.86 o 
   5   7   6     1411.04     1389.88    110.57 o 
   6   7   6      482.68      529.15     60.72 o 
   7   7   6      223.14      186.29     41.73 o 
  -7   8   6      179.09      246.84     42.06 o 
  -6   8   6      597.10      578.91     54.80 o 
  -5   8   6     1703.47     1691.12     98.75 o 
  -4   8   6      228.10      226.26     23.13 o 
  -3   8   6      726.63      770.12     33.20 o 
  -2   8   6      465.68      408.67     22.25 o 
  -1   8   6        4.66       -0.40      7.24 o 
   0   8   6      187.57      177.09     16.86 o 
   1   8   6        4.41       12.32      5.76 o 
   2   8   6      463.78      407.59     26.35 o 
   3   8   6      727.07      795.36     52.61 o 
   4   8   6      225.54      212.78     17.90 o 
   5   8   6     1717.52     1599.15     88.62 o 
   6   8   6      589.53      627.78     47.95 o 
  -6   9   6      217.91      180.96     35.89 o 
  -5   9   6      229.88       91.28     41.33 o 
  -4   9   6     1667.17     1769.65     96.13 o 
  -3   9   6     2134.85     2287.96     83.47 o 
  -2   9   6      119.46      115.74     11.90 o 
  -1   9   6      493.73      505.15     23.58 o 
   0   9   6      255.67      239.76     28.74 o 
   1   9   6      496.63      514.68     42.14 o 
   2   9   6      115.96      151.58     16.51 o 
   3   9   6     2143.65     1996.83     83.24 o 
   4   9   6     1661.55     1545.32     61.98 o 
   5   9   6      225.06      142.54     23.28 o 
   6   9   6      216.05      118.81     30.08 o 
   7   9   6      641.83      438.03     63.23 o 
  -5  10   6      752.06      850.41     87.13 o 
  -4  10   6     2488.39     2877.05    312.74 o 
  -3  10   6      896.90      857.59     52.87 o 
  -2  10   6     3045.84     3246.13    142.75 o 
  -1  10   6      769.22      704.21     44.67 o 
   0  10   6     2091.46     2168.90     75.54 o 
   1  10   6      772.36      750.83     56.39 o 
   2  10   6     3041.98     3039.18    120.18 o 
   3  10   6      886.58      764.11     39.02 o 
   4  10   6     2487.42     2508.76    109.97 o 
   5  10   6      753.70      722.82     58.77 o 
   6  10   6      400.15      181.27     43.56 o 
  -5  11   6      589.05      412.28     76.79 o 
  -4  11   6      178.84      106.04     50.09 o 
  -3  11   6     3149.67     3377.96    208.84 o 
  -2  11   6      505.51      597.02     82.44 o 
  -1  11   6     1992.16     2047.48    183.21 o 
   0  11   6      156.79      228.90     30.47 o 
   1  11   6     1987.65     2161.95    116.50 o 
   2  11   6      502.84      592.77     43.80 o 
   3  11   6     3165.02     3321.17    198.94 o 
   4  11   6      175.02      108.97     44.24 o 
   5  11   6      587.05      655.76    136.86 o 
  -4  12   6      215.62      221.79     48.29 o 
  -3  12   6      201.41      160.78     50.07 o 
  -2  12   6      976.76     1014.61    108.89 o 
  -1  12   6      555.93      522.74     40.52 o 
   0  12   6      219.80      269.59     31.79 o 
   1  12   6      565.14      532.56     52.74 o 
   2  12   6      970.99      967.09    118.30 o 
   3  12   6      196.41      238.81     33.46 o 
   4  12   6      218.33      180.94     56.19 o 
  -1  13   6      125.07      159.98     56.59 o 
   0  13   6        4.91       -4.72     18.36 o 
   1  13   6      117.14      102.48     40.22 o 
   1   0   7      532.78      573.69     28.78 o 
   2   0   7       54.95       68.32     14.10 o 
   3   0   7      110.45      128.71     15.18 o 
   4   0   7     1155.16     1108.22     41.71 o 
   5   0   7     4570.26     4640.80    139.95 o 
   6   0   7       78.75       91.52     15.04 o 
   7   0   7       85.57       49.78     19.73 o 
   8   0   7      307.58      192.56     36.39 o 
   9   0   7     2866.99     2477.98    291.94 o 
  -9   1   7     1142.02     1024.01    104.11 o 
  -8   1   7     1979.74     1900.72    122.77 o 
  -7   1   7      424.50      385.00     25.42 o 
  -6   1   7      416.02      432.72     31.04 o 
  -5   1   7     1289.70     1212.53     44.90 o 
  -4   1   7     3940.70     4121.25    143.06 o 
  -3   1   7     2591.46     2529.06     91.16 o 
  -2   1   7     1571.89     1613.07     55.59 o 
  -1   1   7     2073.52     1987.04     59.37 o 
   0   1   7      198.49      206.40     14.81 o 
   1   1   7     2070.07     2046.80     56.38 o 
   2   1   7     1589.51     1598.30     48.73 o 
   3   1   7     2575.11     2582.82     90.00 o 
   4   1   7     3944.32     3882.51    137.51 o 
   5   1   7     1281.21     1228.21     53.76 o 
   6   1   7      430.90      441.26     35.53 o 
   7   1   7      412.50      393.94     50.07 o 
   8   1   7     1988.21     2035.42    128.05 o 
   9   1   7     1130.86     1125.28    148.03 o 
  -9   2   7     1218.44     1387.71    120.26 o 
  -8   2   7     1296.44     1225.94     98.55 o 
  -7   2   7      424.83      357.73     32.48 o 
  -6   2   7     1582.68     1534.82     80.89 o 
  -5   2   7     1621.31     1505.26     60.62 o 
  -4   2   7     1893.12     1804.49     61.20 o 
  -3   2   7     2286.48     2215.98     90.24 o 
  -2   2   7     9702.08     9241.16    300.62 o 
  -1   2   7     2096.96     1994.18     64.81 o 
   0   2   7       63.45       45.42      9.30 o 
   1   2   7     2087.86     2044.52     63.25 o 
   2   2   7     9682.95     9468.33    247.74 o 
   3   2   7     2305.44     2362.84     67.20 o 
   4   2   7     1893.92     1829.02     58.60 o 
   5   2   7     1617.10     1630.21     92.04 o 
   6   2   7     1568.74     1578.90     69.26 o 
   7   2   7      438.11      296.79     47.24 o 
   8   2   7     1276.01     1266.29    111.08 o 
  -9   3   7      909.34      779.35     81.03 o 
  -8   3   7      269.64      203.31     35.99 o 
  -7   3   7      609.84      489.36     39.01 o 
  -6   3   7      549.38      463.53     30.65 o 
  -5   3   7      691.34      667.09     32.10 o 
  -4   3   7      341.80      312.40     21.61 o 
  -3   3   7     3114.51     3184.42     99.70 o 
  -2   3   7     2147.60     2114.11     70.91 o 
  -1   3   7     2258.93     2141.98     69.65 o 
   0   3   7      117.11      180.45     14.50 o 
   1   3   7     2263.13     2228.90     60.73 o 
   2   3   7     2162.18     2165.37     54.77 o 
   3   3   7     3096.87     3048.25     73.71 o 
   4   3   7      346.33      308.60     17.52 o 
   5   3   7      684.77      707.22     71.84 o 
   6   3   7      561.97      534.65     30.38 o 
   7   3   7      612.21      567.16     62.99 o 
   8   3   7      272.85      192.76     46.43 o 
  -9   4   7      159.86       78.76     31.86 o 
  -8   4   7       81.70       37.83     32.98 o 
  -7   4   7      497.82      473.65     72.30 o 
  -6   4   7      716.04      752.69     62.78 o 
  -5   4   7       16.54       13.60      9.60 o 
  -4   4   7      118.67       90.90     21.30 o 
  -3   4   7      615.04      588.71     39.49 o 
  -2   4   7     3606.11     3586.85    117.36 o 
  -1   4   7      688.67      717.72     28.29 o 
   0   4   7      583.40      629.34     23.34 o 
   1   4   7      671.41      728.31     29.80 o 
   2   4   7     3615.38     3564.33     94.26 o 
   3   4   7      621.80      549.92     19.86 o 
   4   4   7      127.27      108.29      9.85 o 
   5   4   7       18.22       33.61     26.68 o 
   6   4   7      726.32      723.57     44.37 o 
   7   4   7      487.76      346.22     30.32 o 
  -8   5   7      119.70      129.90     28.37 o 
  -7   5   7      531.30      423.12     72.84 o 
  -6   5   7      650.96      664.94     67.67 o 
  -5   5   7      127.14      124.57     49.34 o 
  -4   5   7      155.81      137.29     21.97 o 
  -3   5   7       60.16       53.44      8.52 o 
  -2   5   7      789.16      747.77     31.41 o 
  -1   5   7      300.07      320.73     16.67 o 
   0   5   7      185.18      157.88     13.10 o 
   1   5   7      313.00      329.98     15.52 o 
   2   5   7      771.20      729.60     36.30 o 
   3   5   7       68.23       53.49     11.45 o 
   4   5   7      164.04      142.36     12.77 o 
   5   5   7      122.33      132.78     13.03 o 
   6   5   7      643.88      579.76     37.72 o 
   7   5   7      546.14      534.97     63.51 o 
  -8   6   7       97.44      180.30     34.76 o 
  -7   6   7     1210.55     1386.19    122.90 o 
  -6   6   7      413.28      510.57     70.90 o 
  -5   6   7      562.51      539.08     51.26 o 
  -4   6   7      275.02      243.69     24.35 o 
  -3   6   7      419.30      425.95     23.36 o 
  -2   6   7      642.49      642.27     26.49 o 
  -1   6   7      365.19      372.64     21.37 o 
   0   6   7      220.35      230.05     13.32 o 
   1   6   7      366.10      370.86     16.20 o 
   2   6   7      641.09      626.29     34.08 o 
   3   6   7      415.40      432.21     30.69 o 
   4   6   7      259.33      284.02     23.67 o 
   5   6   7      575.91      569.47     48.34 o 
   6   6   7      418.28      520.41     57.56 o 
   7   6   7     1195.55     1250.28    149.33 o 
  -7   7   7       94.17      169.81     59.26 o 
  -6   7   7     1162.01     1005.31    158.98 o 
  -5   7   7     1894.22     1910.47    107.94 o 
  -4   7   7      378.70      364.22     34.38 o 
  -3   7   7      445.73      464.55     27.50 o 
  -2   7   7     1004.36     1065.27     37.17 o 
  -1   7   7     2952.95     2958.60     82.06 o 
   0   7   7     3674.83     3965.22    106.78 o 
   1   7   7     2957.33     3147.96     88.53 o 
   2   7   7      987.58     1007.99     41.69 o 
   3   7   7      464.96      511.02     25.35 o 
   4   7   7      375.13      354.42     25.13 o 
   5   7   7     1894.36     1969.89     95.78 o 
   6   7   7     1148.88      918.11     91.12 o 
  -7   8   7      470.31      319.42     79.62 o 
  -6   8   7     1415.54     1832.74    172.48 o 
  -5   8   7     1619.86     1455.89    118.62 o 
  -4   8   7     2789.37     2765.92    101.78 o 
  -3   8   7     1385.46     1435.26     79.31 o 
  -2   8   7     1624.91     1721.59     50.02 o 
  -1   8   7     1830.09     1940.67     65.83 o 
   0   8   7     5340.67     5786.90    171.28 o 
   1   8   7     1850.57     1925.51     62.36 o 
   2   8   7     1612.10     1564.99     63.85 o 
   3   8   7     1376.06     1324.43     64.62 o 
   4   8   7     2780.33     2832.01    114.62 o 
   5   8   7     1624.91     1467.00     68.53 o 
  -6   9   7      612.97      527.85     75.66 o 
  -5   9   7     1654.48     1805.94    257.04 o 
  -4   9   7      592.57      557.96    106.42 o 
  -3   9   7     1047.22     1119.16     61.20 o 
  -2   9   7      477.62      491.86     31.34 o 
  -1   9   7     3214.62     3413.09    108.93 o 
   0   9   7     2761.66     2883.67     95.37 o 
   1   9   7     3207.87     3419.78    117.76 o 
   2   9   7      482.32      497.42     37.03 o 
   3   9   7     1059.09     1007.41     47.98 o 
   4   9   7      585.49      552.69     38.42 o 
   5   9   7     1661.28     1586.91     92.51 o 
   6   9   7      609.36      483.28     72.34 o 
  -5  10   7      205.77      146.79     34.86 o 
  -4  10   7     1107.55     1107.73     89.22 o 
  -3  10   7      447.41      345.27     41.13 o 
  -2  10   7      198.85      226.42     24.31 o 
  -1  10   7      726.50      745.71     37.74 o 
   0  10   7     1544.98     1844.66    102.05 o 
   1  10   7      738.97      833.46     49.16 o 
   2  10   7      197.36      239.55     22.17 o 
   3  10   7      440.05      451.63     48.09 o 
   4  10   7     1119.29     1269.04     64.63 o 
   5  10   7      211.41      141.15     50.92 o 
  -4  11   7       85.96      117.71     61.25 o 
  -3  11   7      139.31       67.32     41.05 o 
  -2  11   7      428.38      481.50     54.51 o 
  -1  11   7      169.02      120.42     35.66 o 
   0  11   7        4.04        3.66     19.38 o 
   1  11   7      162.49      154.20     35.14 o 
   2  11   7      439.00      526.25     59.79 o 
   3  11   7      135.50      142.08     33.44 o 
   4  11   7       86.99       73.15     36.43 o 
  -3  12   7      122.19      166.98     51.13 o 
  -2  12   7       85.35      105.39     32.03 o 
  -1  12   7        3.36        8.38     33.23 o 
   0  12   7       63.14       28.35     38.17 o 
   1  12   7        3.82       53.90     24.78 o 
   2  12   7       83.59       69.95     39.22 o 
   3  12   7      119.55      143.37     32.10 o 
   0   0   8       41.07      106.75     18.74 o 
   1   0   8     3443.23     3266.55     98.49 o 
   2   0   8      223.38      199.67     13.98 o 
   3   0   8     1644.76     1708.52     66.99 o 
   4   0   8        0.14       33.23     13.23 o 
   5   0   8     1190.11     1104.99     55.20 o 
   6   0   8       47.88       31.59     17.29 o 
   7   0   8      371.07      283.40     32.71 o 
   8   0   8        4.05      -17.53     17.53 o 
   9   0   8       61.84        4.66     19.19 o 
  -9   1   8      230.76      189.08     39.95 o 
  -8   1   8       66.46       43.56     23.15 o 
  -7   1   8      342.71      344.01     33.87 o 
  -6   1   8     1062.08      962.43     82.25 o 
  -5   1   8       25.31       76.75     26.59 o 
  -4   1   8     3057.66     2834.54    109.74 o 
  -3   1   8      544.93      555.58     29.06 o 
  -2   1   8       33.13       32.84      7.78 o 
  -1   1   8      215.67      191.81     23.87 o 
   0   1   8    14460.89    14681.09    409.42 o 
   1   1   8      217.22      210.70     20.70 o 
   2   1   8       39.65       40.92     11.37 o 
   3   1   8      547.66      500.37     27.51 o 
   4   1   8     3064.69     2958.95     89.50 o 
   5   1   8       24.41       49.31     17.40 o 
   6   1   8     1070.56     1040.16     51.39 o 
   7   1   8      343.07      301.90     26.58 o 
   8   1   8       70.29       39.06     19.55 o 
   9   1   8      228.78      227.90     34.00 o 
  -9   2   8       55.35       20.03     19.28 o 
  -8   2   8      142.30      219.25     29.67 o 
  -7   2   8      725.08      716.13     50.31 o 
  -6   2   8      961.44      879.99     96.90 o 
  -5   2   8      774.34      616.92     32.47 o 
  -4   2   8     1381.05     1350.80     53.88 o 
  -3   2   8     3809.01     3563.85    128.63 o 
  -2   2   8      134.77      103.39     10.28 o 
  -1   2   8     3091.46     2982.09     89.79 o 
   0   2   8       31.21       33.77     24.54 o 
   1   2   8     3094.42     2911.09     84.83 o 
   2   2   8      133.30      142.17     20.18 o 
   3   2   8     3822.14     3812.26    107.23 o 
   4   2   8     1379.18     1390.92     54.29 o 
   5   2   8      778.44      677.81     65.54 o 
   6   2   8      963.37      924.31     44.34 o 
   7   2   8      737.70      675.88     90.59 o 
  -8   3   8      442.57      362.17     50.96 o 
  -7   3   8     1936.11     1870.51    121.15 o 
  -6   3   8      917.19      884.50     51.38 o 
  -5   3   8        4.22       -1.86      9.43 o 
  -4   3   8     1940.82     2017.33    106.72 o 
  -3   3   8     2124.12     2105.86     70.84 o 
  -2   3   8     1824.58     1718.16     61.41 o 
  -1   3   8      190.33      183.42     13.49 o 
   0   3   8     4690.60     4776.96    163.18 o 
   1   3   8      191.43      184.07     13.67 o 
   2   3   8     1824.63     1868.34     52.27 o 
   3   3   8     2128.73     2197.47     60.87 o 
   4   3   8     1942.10     1918.76     82.05 o 
   5   3   8        3.56       -0.39     12.66 o 
   6   3   8      922.56      977.73     75.59 o 
   7   3   8     1938.97     1855.94    131.63 o 
  -8   4   8      228.73      217.07     35.18 o 
  -7   4   8      390.06      352.94     62.93 o 
  -6   4   8     1808.72     1807.36    103.36 o 
  -5   4   8      200.26      249.77     47.91 o 
  -4   4   8       94.87      120.83     19.10 o 
  -3   4   8     4266.70     4344.25    144.50 o 
  -2   4   8      453.43      357.42     32.95 o 
  -1   4   8      993.94      863.92     37.85 o 
   0   4   8       66.11       60.47     10.46 o 
   1   4   8      992.96      927.24     39.68 o 
   2   4   8      453.95      333.88     19.17 o 
   3   4   8     4270.73     4368.23    114.93 o 
   4   4   8       91.30       94.43      9.15 o 
   5   4   8      191.42      222.19     27.20 o 
   6   4   8     1811.34     1788.23    117.89 o 
   7   4   8      391.91      339.32     43.58 o 
  -8   5   8      323.24      335.26     62.28 o 
  -7   5   8     1582.90     1828.01    123.95 o 
  -6   5   8      226.52      196.54     38.24 o 
  -5   5   8      135.54       97.23     42.95 o 
  -4   5   8      134.73      149.08     20.50 o 
  -3   5   8     1293.93     1346.95     45.52 o 
  -2   5   8     2439.70     2495.85    108.80 o 
  -1   5   8      272.60      295.85     21.55 o 
   0   5   8       19.48       25.57     11.79 o 
   1   5   8      269.94      259.86     15.73 o 
   2   5   8     2435.56     2409.93     66.41 o 
   3   5   8     1293.19     1320.08     78.72 o 
   4   5   8      130.40      130.83     15.59 o 
   5   5   8      130.53       99.90     14.15 o 
   6   5   8      224.38      191.44     25.48 o 
  -7   6   8       28.32       35.05     32.88 o 
  -6   6   8      774.46      462.40     77.80 o 
  -5   6   8      244.76      178.88     59.22 o 
  -4   6   8     1400.98     1337.93     56.10 o 
  -3   6   8      386.64      429.56     24.17 o 
  -2   6   8      201.33      214.85     15.38 o 
  -1   6   8       69.93       90.88     10.73 o 
   0   6   8      148.26      153.90     11.97 o 
   1   6   8       68.87       74.41      6.85 o 
   2   6   8      202.23      247.82     19.17 o 
   3   6   8      386.79      423.57     23.77 o 
   4   6   8     1395.84     1253.52     76.16 o 
   5   6   8      241.44      266.17     23.42 o 
   6   6   8      773.68      510.89     81.85 o 
  -7   7   8      222.69      160.14     57.28 o 
  -6   7   8       19.15       52.29     27.02 o 
  -5   7   8      469.13      337.07     63.47 o 
  -4   7   8      698.40      728.43     61.94 o 
  -3   7   8      349.48      320.87     20.19 o 
  -2   7   8      250.91      246.18     15.96 o 
  -1   7   8      456.79      461.22     36.42 o 
   0   7   8      936.08     1039.80     40.51 o 
   1   7   8      456.19      422.92     18.58 o 
   2   7   8      251.24      286.60     26.50 o 
   3   7   8      350.07      341.65     36.03 o 
   4   7   8      696.01      675.70     34.61 o 
   5   7   8      470.28      444.71     38.27 o 
  -6   8   8      113.87       45.62     51.77 o 
  -5   8   8       10.64       56.74     38.07 o 
  -4   8   8     1371.21     1398.12    157.10 o 
  -3   8   8      464.03      480.04     27.85 o 
  -2   8   8      132.31       63.61     14.73 o 
  -1   8   8      280.01      290.42     22.45 o 
   0   8   8        5.04       18.58     11.96 o 
   1   8   8      277.74      244.69     19.52 o 
   2   8   8      135.80       65.94     18.70 o 
   3   8   8      462.70      557.39     33.27 o 
   4   8   8     1371.51     1223.20     57.03 o 
   5   8   8       10.01        9.37     23.06 o 
   6   8   8      118.96        3.16     28.25 o 
  -6   9   8      110.87      112.94     42.71 o 
  -5   9   8      673.13      841.09     80.74 o 
  -4   9   8      662.14      642.85     77.84 o 
  -3   9   8       44.18       30.11     18.01 o 
  -2   9   8      167.47      135.49     23.25 o 
  -1   9   8       39.55       68.47     12.28 o 
   0   9   8      195.20      216.34     19.23 o 
   1   9   8       40.45       50.71     22.80 o 
   2   9   8      168.71      153.80     26.27 o 
   3   9   8       45.95       47.33     15.62 o 
   4   9   8      655.13      593.28     35.31 o 
   5   9   8      678.64      571.73     92.37 o 
   6   9   8      110.41      104.36     39.51 o 
  -5  10   8       43.31       57.20     36.35 o 
  -4  10   8      204.19      175.48     47.08 o 
  -3  10   8      798.90      749.19     85.33 o 
  -2  10   8       11.99       36.94     23.98 o 
  -1  10   8       92.68       62.83     25.42 o 
   0  10   8        0.83        4.73     14.43 o 
   1  10   8       87.78       63.90     22.21 o 
   2  10   8       12.61       48.06     19.92 o 
   3  10   8      800.61      730.57     56.02 o 
   4  10   8      203.76      236.45     30.52 o 
   5  10   8       42.88       82.01     36.27 o 
  -4  11   8      188.55      176.61     55.62 o 
  -3  11   8       79.65      219.76     68.77 o 
  -2  11   8      621.32      728.26     77.29 o 
  -1  11   8      510.10      562.09     78.65 o 
   0  11   8       40.08       80.33     27.69 o 
   1  11   8      508.89      614.44     50.01 o 
   2  11   8      624.92      626.80    124.80 o 
   3  11   8       78.74      120.10     52.62 o 
   4  11   8      186.80      253.67     47.46 o 
  -1  12   8      412.57      563.55     84.20 o 
   0  12   8       15.76       -6.32     25.32 o 
   1  12   8      407.98      420.13     48.72 o 
   2  12   8      148.16      207.86     63.15 o 
   1   0   9        1.14        8.43      8.82 o 
   2   0   9       96.29       78.64     15.46 o 
   3   0   9       93.50      146.05     24.14 o 
   4   0   9      612.47      546.01     47.90 o 
   5   0   9     1784.30     1843.06     85.86 o 
   6   0   9       17.52        9.64     11.97 o 
   7   0   9      125.39      135.52     16.85 o 
   8   0   9      397.96      225.31     45.66 o 
  -8   1   9      946.34      932.97    156.57 o 
  -7   1   9      325.13      274.28     35.23 o 
  -6   1   9      131.90       98.44     23.90 o 
  -5   1   9     1507.88     1524.32     71.35 o 
  -4   1   9     1257.83     1226.60     68.36 o 
  -3   1   9       85.42       82.17      8.32 o 
  -2   1   9       30.61       18.43     13.28 o 
  -1   1   9      483.41      427.91     22.85 o 
   0   1   9     1351.57     1355.65     57.27 o 
   1   1   9      479.04      444.47     21.34 o 
   2   1   9       31.01       19.83      9.45 o 
   3   1   9       83.17       78.13     18.45 o 
   4   1   9     1277.17     1121.56     47.81 o 
   5   1   9     1491.61     1327.85     75.17 o 
   6   1   9      142.02      123.77     18.53 o 
   7   1   9      318.54      233.65     40.88 o 
   8   1   9      958.98      875.81    101.85 o 
  -8   2   9      295.03      257.38     48.23 o 
  -7   2   9      406.19      448.47     90.33 o 
  -6   2   9      330.13      288.06     24.50 o 
  -5   2   9     2286.07     2083.75    102.57 o 
  -4   2   9      951.63      823.29    112.51 o 
  -3   2   9      206.89      234.83     15.82 o 
  -2   2   9      138.81      103.96     12.48 o 
  -1   2   9      454.00      551.43     32.07 o 
   0   2   9     2697.05     2684.41     84.55 o 
   1   2   9      460.58      477.00     29.73 o 
   2   2   9      135.91       88.65     12.77 o 
   3   2   9      213.12      220.85     11.30 o 
   4   2   9      934.32      744.97     35.57 o 
   5   2   9     2314.79     2439.69    105.82 o 
   6   2   9      320.84      324.12     28.04 o 
   7   2   9      423.41      431.33     59.06 o 
   8   2   9      290.19      252.83     39.71 o 
  -8   3   9     1069.27     1099.97    114.39 o 
  -7   3   9      110.65      157.36     35.88 o 
  -6   3   9      781.14      861.00     63.51 o 
  -5   3   9      142.35      125.54     23.92 o 
  -4   3   9      254.64      232.47     28.55 o 
  -3   3   9      524.23      510.52     59.97 o 
  -2   3   9     1472.54     1389.54     60.39 o 
  -1   3   9      199.50      207.94     17.49 o 
   0   3   9      687.46      667.78     29.23 o 
   1   3   9      197.56      216.52     14.78 o 
   2   3   9     1473.89     1386.53     44.46 o 
   3   3   9      532.48      611.62     27.09 o 
   4   3   9      264.74      201.62     24.61 o 
   5   3   9      135.12      120.82     23.86 o 
   6   3   9      779.08      683.56     60.18 o 
   7   3   9      105.61       92.82     21.74 o 
  -8   4   9      457.88      542.89     92.39 o 
  -7   4   9     1065.52     1059.17     82.01 o 
  -6   4   9     1264.72     1458.39     89.72 o 
  -5   4   9      658.68      614.21     39.17 o 
  -4   4   9      806.88      806.19     82.54 o 
  -3   4   9     1633.97     1577.00     79.21 o 
  -2   4   9     5677.78     6253.26    219.45 o 
  -1   4   9     1350.75     1363.83     59.02 o 
   0   4   9      428.67      436.80     29.36 o 
   1   4   9     1353.53     1356.90     73.90 o 
   2   4   9     5660.55     5803.68    195.37 o 
   3   4   9     1626.95     1567.25     56.39 o 
   4   4   9      813.20      880.56     49.41 o 
   5   4   9      658.48      630.44     94.64 o 
   6   4   9     1258.93     1286.87    115.49 o 
  -7   5   9     1128.82     1097.43     94.45 o 
  -6   5   9     2284.72     2319.71    390.36 o 
  -5   5   9     3066.67     2969.72    146.44 o 
  -4   5   9      655.25      672.08     48.68 o 
  -3   5   9     3186.96     3286.84    131.30 o 
  -2   5   9     4003.18     4039.63    155.66 o 
  -1   5   9     5639.79     5844.63    235.89 o 
   0   5   9     1313.70     1282.36     52.63 o 
   1   5   9     5641.25     5732.20    186.84 o 
   2   5   9     4014.55     4022.44    153.13 o 
   3   5   9     3183.96     3429.17    136.16 o 
   4   5   9      645.13      633.46     45.03 o 
   5   5   9     3080.72     3256.51    230.62 o 
   6   5   9     2278.44     2326.07    168.65 o 
  -7   6   9      339.43      285.36     42.65 o 
  -6   6   9     1955.93     1823.46    172.04 o 
  -5   6   9     1393.38     1603.86    105.24 o 
  -4   6   9     2334.00     2126.78    134.05 o 
  -3   6   9      806.80      816.01     43.63 o 
  -2   6   9     3797.34     3806.23    174.12 o 
  -1   6   9     1223.54     1182.53     47.21 o 
   0   6   9     3494.40     3611.30    123.05 o 
   1   6   9     1218.00     1275.37     52.32 o 
   2   6   9     3792.82     4020.74    153.85 o 
   3   6   9      801.27      746.61     42.50 o 
   4   6   9     2359.76     2246.28    105.34 o 
   5   6   9     1379.70     1744.38    155.44 o 
  -5   7   9     1239.71     1131.53     97.99 o 
  -4   7   9      101.65       89.72     39.35 o 
  -3   7   9      487.55      477.70     30.00 o 
  -2   7   9      135.86      157.22     15.50 o 
  -1   7   9     1940.19     2210.50     82.32 o 
   0   7   9     1162.25     1081.88     41.01 o 
   1   7   9     1947.95     1951.52     64.92 o 
   2   7   9      142.44      139.96     17.72 o 
   3   7   9      464.89      458.66     31.55 o 
   4   7   9       96.24       96.76     13.75 o 
   5   7   9     1244.96     1355.68     81.39 o 
  -6   8   9       17.63       62.55     27.53 o 
  -5   8   9      305.65      205.67     39.41 o 
  -4   8   9      299.09      482.15     60.56 o 
  -3   8   9       53.53       27.16     17.40 o 
  -2   8   9       54.51       50.33     22.62 o 
  -1   8   9      450.18      470.60     24.19 o 
   0   8   9      370.07      451.15     21.26 o 
   1   8   9      436.72      476.80     37.53 o 
   2   8   9       61.49       26.39     19.21 o 
   3   8   9       53.41       61.06     15.24 o 
   4   8   9      311.33      360.07     36.90 o 
   5   8   9      298.97      250.61     55.17 o 
   6   8   9       16.85       75.21     49.22 o 
  -5   9   9       52.72       78.17     38.29 o 
  -4   9   9        6.00       -0.98     35.01 o 
  -3   9   9      255.98      276.84     57.20 o 
  -2   9   9      347.18      319.60     39.13 o 
  -1   9   9      354.92      403.30     37.69 o 
   0   9   9      463.46      548.71     45.29 o 
   1   9   9      370.65      416.38     26.82 o 
   2   9   9      340.89      341.11     38.07 o 
   3   9   9      246.85      225.96     21.35 o 
   4   9   9        7.15       34.04     44.85 o 
   5   9   9       56.32       -0.93     30.72 o 
  -4  10   9      321.85      214.50     51.41 o 
  -3  10   9      253.58      219.60     67.52 o 
  -2  10   9       52.68       31.01     25.91 o 
  -1  10   9      294.09      327.90     43.90 o 
   0  10   9      322.16      259.55     47.04 o 
   1  10   9      288.90      349.02     53.02 o 
   2  10   9       55.28       57.63     49.99 o 
   3  10   9      260.07      208.05     36.11 o 
   4  10   9      315.19      188.47     61.45 o 
  -2  11   9      188.63      219.54     40.88 o 
  -1  11   9      518.67      447.62     87.52 o 
   0  11   9      551.01      766.37     66.61 o 
   1  11   9      525.07      456.01     56.02 o 
   2  11   9      185.53      258.34     65.13 o 
   0   0  10     2203.57     2214.23     76.48 o 
   1   0  10      296.13      279.50     18.38 o 
   2   0  10      801.09      709.57     35.89 o 
   3   0  10        7.08        5.00     15.72 o 
   4   0  10      811.14      779.58     53.49 o 
   5   0  10      147.44      192.24     37.22 o 
   6   0  10      118.34      128.42     17.38 o 
   7   0  10        5.20       13.47     21.29 o 
   8   0  10       24.61       41.09     25.66 o 
  -8   1  10       80.78      136.86     41.61 o 
  -7   1  10      198.60      214.78     47.12 o 
  -6   1  10      170.56      157.68     34.36 o 
  -5   1  10      378.42      414.79     58.25 o 
  -4   1  10      218.06      267.16     57.08 o 
  -3   1  10       23.62       26.24      7.39 o 
  -2   1  10      467.74      514.90     30.40 o 
  -1   1  10     1099.24     1090.30     50.56 o 
   0   1  10      442.26      458.18     24.85 o 
   1   1  10     1096.67     1172.02     51.46 o 
   2   1  10      479.61      461.18     22.77 o 
   3   1  10       25.59       33.52      8.95 o 
   4   1  10      212.45      205.58     28.36 o 
   5   1  10      380.26      452.79     30.12 o 
   6   1  10      173.94      196.09     22.00 o 
   7   1  10      192.44      208.98     25.19 o 
   8   1  10       78.27      117.43     34.16 o 
  -7   2  10      830.16      798.06     70.47 o 
  -6   2  10      254.24      259.63     57.16 o 
  -5   2  10      950.94      882.11     53.67 o 
  -4   2  10     3067.42     3018.18    189.73 o 
  -3   2  10      311.48      332.11     21.44 o 
  -2   2  10     1222.67     1215.88     57.04 o 
  -1   2  10      799.56      770.83     37.55 o 
   0   2  10     4440.80     4716.25    145.03 o 
   1   2  10      793.15      750.21     39.19 o 
   2   2  10     1210.91     1212.83     55.07 o 
   3   2  10      304.19      352.45     17.57 o 
   4   2  10     3066.28     3153.33    145.98 o 
   5   2  10      932.58      968.97     76.31 o 
   6   2  10      248.34      261.58     22.68 o 
   7   2  10      835.86      831.77     88.89 o 
  -7   3  10     1956.22     1781.25    145.52 o 
  -6   3  10     1243.30     1351.47    101.00 o 
  -5   3  10     2017.42     1766.16     97.00 o 
  -4   3  10      635.46      603.60     57.74 o 
  -3   3  10     3087.81     3130.39    148.33 o 
  -2   3  10     2100.39     2270.07    112.29 o 
  -1   3  10     3989.66     3968.75    153.22 o 
   0   3  10      500.97      529.02     50.23 o 
   1   3  10     3985.73     4121.75    162.52 o 
   2   3  10     2115.05     2324.10     91.07 o 
   3   3  10     3097.50     3208.39    111.12 o 
   4   3  10      624.58      642.54     40.79 o 
   5   3  10     2028.16     1973.77    122.76 o 
   6   3  10     1246.11     1101.18     89.94 o 
   7   3  10     1958.43     1992.76    244.05 o 
  -7   4  10     1844.00     1723.65    172.32 o 
  -6   4  10      298.80      249.60     58.57 o 
  -5   4  10      147.54      143.45     27.93 o 
  -4   4  10     1713.62     1825.07     92.08 o 
  -3   4  10     1007.69     1023.39     50.19 o 
  -2   4  10     4940.18     4924.11    204.50 o 
  -1   4  10      553.48      553.46     68.60 o 
   0   4  10      954.17     1036.14     51.82 o 
   1   4  10      546.26      550.60     44.99 o 
   2   4  10     4950.11     4874.12    190.95 o 
   3   4  10     1006.98     1076.09     43.28 o 
   4   4  10     1721.15     1568.56     81.06 o 
   5   4  10      139.63      150.91     41.65 o 
   6   4  10      300.31      283.13     45.44 o 
  -7   5  10      183.50      228.82     46.38 o 
  -6   5  10     1103.15     1072.72    125.28 o 
  -5   5  10       93.06       52.95     36.59 o 
  -4   5  10      218.39      189.00     32.28 o 
  -3   5  10      790.12      858.09     71.59 o 
  -2   5  10      476.84      525.57     49.91 o 
  -1   5  10      201.57      182.73     36.31 o 
   0   5  10        0.72       -1.37     10.45 o 
   1   5  10      199.11      157.30     16.75 o 
   2   5  10      477.59      481.02     32.34 o 
   3   5  10      789.94      765.58     58.26 o 
   4   5  10      217.83      179.38     17.47 o 
   5   5  10       92.84       63.92     30.16 o 
  -6   6  10      178.74      181.83     51.25 o 
  -5   6  10      481.17      368.55     54.41 o 
  -4   6  10      802.74     1091.73     89.06 o 
  -3   6  10     1080.47     1078.66     45.56 o 
  -2   6  10      188.63      178.88     18.90 o 
  -1   6  10      208.30      195.60     26.74 o 
   0   6  10     2999.10     3170.15    134.84 o 
   1   6  10      207.09      163.87     13.77 o 
   2   6  10      192.83      176.40     31.19 o 
   3   6  10     1085.79     1051.31     93.40 o 
   4   6  10      792.42      924.29     83.37 o 
   5   6  10      486.55      437.01     79.78 o 
  -6   7  10      164.88      186.93     46.83 o 
  -5   7  10      496.65      569.99     69.14 o 
  -4   7  10      588.85      786.58    128.72 o 
  -3   7  10      879.77      886.74     73.68 o 
  -2   7  10       36.92        6.66     17.23 o 
  -1   7  10      600.83      573.41     33.50 o 
   0   7  10       57.14       94.71     14.92 o 
   1   7  10      600.46      647.61     27.57 o 
   2   7  10       37.92       28.57     13.29 o 
   3   7  10      874.70      870.68     53.13 o 
   4   7  10      594.73      727.89     48.14 o 
   5   7  10      489.96      470.49     77.15 o 
  -5   8  10      441.16      508.93     54.28 o 
  -4   8  10     1085.29     1128.75    109.39 o 
  -3   8  10      181.93      231.07     42.52 o 
  -2   8  10       58.67       25.91     16.37 o 
  -1   8  10      115.71      137.81     27.53 o 
   0   8  10     1556.15     1672.24     97.57 o 
   1   8  10      117.34      144.03     19.47 o 
   2   8  10       56.60       53.31     15.75 o 
   3   8  10      183.73      219.97     25.08 o 
   4   8  10     1082.18     1020.42     91.32 o 
  -3   9  10      285.64      248.62     29.67 o 
  -2   9  10       23.81       71.22     34.17 o 
  -1   9  10       35.85       23.13     30.23 o 
   0   9  10       36.13       75.24     23.34 o 
   1   9  10       37.64       32.07     22.90 o 
   2   9  10       24.97       79.05     21.13 o 
   3   9  10      283.14      292.25     38.82 o 
   4   9  10      244.95      177.38     49.24 o 
  -3  10  10       39.01        5.26     48.45 o 
  -2  10  10       22.53      -16.63     17.84 o 
  -1  10  10      154.54      184.27     33.96 o 
   0  10  10      113.98      163.31     36.56 o 
   1  10  10      150.99      255.36     44.02 o 
   2  10  10       25.49       52.05     49.22 o 
   3  10  10       41.40      -17.77     30.93 o 
   1   0  11       34.46       -2.90     11.04 o 
   2   0  11        2.32        7.24      8.60 o 
   3   0  11      218.92      176.45     10.52 o 
   4   0  11     3683.84     3421.90    188.38 o 
   5   0  11       10.79       23.03     15.03 o 
   6   0  11       87.72      145.43     27.61 o 
   7   0  11      270.65      263.33     28.53 o 
  -7   1  11       93.47      134.39     35.50 o 
  -6   1  11      124.36      121.88     28.25 o 
  -5   1  11     1117.38     1131.18     83.31 o 
  -4   1  11       93.48      195.84     46.43 o 
  -3   1  11       17.53       15.84     16.12 o 
  -2   1  11      953.83      979.60     50.81 o 
  -1   1  11       88.44       78.75     15.26 o 
   0   1  11        5.61        2.44     16.07 o 
   1   1  11       88.57       88.19     11.52 o 
   2   1  11      957.38      934.54     40.23 o 
   3   1  11       15.25       12.11      8.72 o 
   4   1  11       90.81      125.83     21.67 o 
   5   1  11     1114.77     1042.24     63.64 o 
   6   1  11      127.03       92.37     30.64 o 
   7   1  11       92.18      134.27     32.99 o 
  -7   2  11      145.84      138.30     32.45 o 
  -6   2  11      152.54      121.46     26.77 o 
  -5   2  11      181.42       85.65     33.56 o 
  -4   2  11     1275.96     1268.21    144.13 o 
  -3   2  11     1064.40     1051.29     61.98 o 
  -2   2  11      286.36      251.27     23.29 o 
  -1   2  11      168.14      241.90     22.66 o 
   0   2  11      165.62      184.74     17.88 o 
   1   2  11      161.49      212.44     24.79 o 
   2   2  11      280.37      290.06     21.15 o 
   3   2  11     1067.05     1203.08     62.16 o 
   4   2  11     1281.64     1217.86     71.87 o 
   5   2  11      177.55      133.59     24.79 o 
   6   2  11      152.41      159.41     46.15 o 
   7   2  11      147.02      145.48     38.29 o 
  -7   3  11      326.01      259.15     64.52 o 
  -6   3  11      161.29      184.77     34.78 o 
  -5   3  11      175.43      155.76     51.29 o 
  -4   3  11       65.00      122.29     36.03 o 
  -3   3  11       27.29       15.45     25.79 o 
  -2   3  11     3800.39     3962.13    181.47 o 
  -1   3  11      440.50      398.27     35.30 o 
   0   3  11        6.03        3.13     11.94 o 
   1   3  11      443.06      491.33     38.26 o 
   2   3  11     3804.62     3971.25    132.11 o 
   3   3  11       27.78        7.59     11.16 o 
   4   3  11       61.52      102.04     22.54 o 
   5   3  11      172.19      250.72     31.11 o 
   6   3  11      160.00      197.82     45.62 o 
  -6   4  11      327.78      284.02     44.04 o 
  -5   4  11      413.27      423.43     41.89 o 
  -4   4  11      114.68      103.81     25.78 o 
  -3   4  11     1170.83     1313.39     65.34 o 
  -2   4  11      396.92      403.92     37.54 o 
  -1   4  11      688.92      757.71     80.21 o 
   0   4  11      184.89      154.32     17.60 o 
   1   4  11      680.15      768.98     41.08 o 
   2   4  11      391.96      453.02     25.65 o 
   3   4  11     1165.45     1252.73     72.14 o 
   4   4  11      117.91      102.58     27.58 o 
   5   4  11      408.61      429.16     48.67 o 
   6   4  11      331.90      305.34     42.38 o 
  -6   5  11      737.46      762.72     75.24 o 
  -5   5  11       95.87       90.90     27.42 o 
  -4   5  11      158.15      111.22     31.74 o 
  -3   5  11      190.71      176.25     19.03 o 
  -2   5  11     2049.70     1992.19     95.21 o 
  -1   5  11      301.66      272.29     46.45 o 
   0   5  11      409.28      400.29     37.41 o 
   1   5  11      303.96      264.87     24.64 o 
   2   5  11     2043.18     2045.07     84.12 o 
   3   5  11      193.53      205.67     21.55 o 
   4   5  11      161.43      135.40     45.94 o 
  -5   6  11      928.95      913.48    164.00 o 
  -4   6  11      230.67      259.24     38.54 o 
  -3   6  11      301.31      297.73     32.85 o 
  -2   6  11      214.47      268.72     29.75 o 
  -1   6  11     1373.35     1606.93     74.27 o 
   0   6  11        2.65       -8.18     13.41 o 
   1   6  11     1381.03     1583.07     67.61 o 
   2   6  11      213.60      274.03     27.04 o 
   3   6  11      305.39      347.30     39.12 o 
   4   6  11      229.00      289.95     31.13 o 
  -5   7  11      214.82      178.39     40.93 o 
  -4   7  11      411.49      371.49     45.63 o 
  -3   7  11      201.79      135.53     25.08 o 
  -2   7  11      374.47      386.36     36.66 o 
  -1   7  11      251.37      241.72     31.08 o 
   0   7  11     1791.99     1912.67    123.25 o 
   1   7  11      251.67      301.81     45.58 o 
   2   7  11      367.37      432.21     37.77 o 
   3   7  11      203.81      177.49     26.18 o 
   4   7  11      414.76      285.41     58.76 o 
  -4   8  11      103.87      122.47     32.82 o 
  -3   8  11      241.59      359.55     48.17 o 
  -2   8  11       12.76       21.14     19.83 o 
  -1   8  11     1350.23     1500.33     89.11 o 
   0   8  11        0.21       -2.38     25.08 o 
   1   8  11     1362.21     1347.41     98.31 o 
   2   8  11       12.39       -9.80     37.71 o 
   3   8  11      241.52      192.88     70.88 o 
   4   8  11      105.45      102.94     57.08 o 
  -2   9  11      133.90      123.75     30.85 o 
  -1   9  11      487.14      418.16     47.45 o 
   0   9  11     1997.66     1900.23    216.79 o 
   1   9  11      487.56      456.16    121.74 o 
   2   9  11      135.03      191.47     45.09 o 
   0  10  11       10.64       48.32     57.80 o 
   0   0  12     7145.97     7136.78    348.95 o 
   1   0  12     2134.61     2265.92     72.98 o 
   2   0  12     1242.54     1317.44     56.65 o 
   3   0  12     1847.72     1937.31    116.20 o 
   4   0  12     2046.71     2146.29    112.28 o 
   5   0  12     1866.65     1733.47     99.60 o 
   6   0  12      923.69      889.26     69.66 o 
  -6   1  12      617.18      634.72     58.47 o 
  -5   1  12     1146.00     1199.52     90.38 o 
  -4   1  12     1664.08     1499.60    134.11 o 
  -3   1  12     1260.50     1291.92     81.37 o 
  -2   1  12      203.23      191.10     39.59 o 
  -1   1  12     1609.16     1586.78     92.03 o 
   0   1  12     6571.76     6740.49    215.42 o 
   1   1  12     1611.90     1704.29     73.73 o 
   2   1  12      198.23      190.34     28.34 o 
   3   1  12     1267.07     1372.64     89.88 o 
   4   1  12     1672.84     1870.77    102.36 o 
   5   1  12     1140.50     1160.73     67.49 o 
   6   1  12      613.05      634.03     71.00 o 
  -6   2  12      533.64      361.48     55.21 o 
  -5   2  12       63.64       59.58     25.71 o 
  -4   2  12      550.32      546.15     63.63 o 
  -3   2  12      513.05      449.87     84.22 o 
  -2   2  12      330.64      355.18     29.49 o 
  -1   2  12      243.36      231.50     21.81 o 
   0   2  12     1538.71     1568.12     69.07 o 
   1   2  12      237.02      252.50     26.12 o 
   2   2  12      340.74      340.24     22.94 o 
   3   2  12      505.90      465.78     75.72 o 
   4   2  12      536.05      487.59     43.91 o 
   5   2  12       60.82       13.93     21.27 o 
   6   2  12      542.66      536.07     82.70 o 
  -6   3  12      566.74      658.27     74.08 o 
  -5   3  12      110.11      181.44     32.45 o 
  -4   3  12       29.36        0.30     19.00 o 
  -3   3  12      514.92      475.60     45.45 o 
  -2   3  12      413.61      438.33     33.65 o 
  -1   3  12        7.92      -20.39     20.39 o 
   0   3  12       20.41       29.84     23.00 o 
   1   3  12        9.31        4.81     12.21 o 
   2   3  12      401.53      442.25     28.60 o 
   3   3  12      527.06      586.90     44.82 o 
   4   3  12       30.73       11.52     23.34 o 
   6   3  12      557.31      602.90     76.55 o 
  -5   4  12      526.23      571.84     57.18 o 
  -4   4  12       58.24       28.69     49.38 o 
  -3   4  12      140.65      104.15     36.90 o 
  -2   4  12       93.44      118.34     27.63 o 
  -1   4  12       52.47       59.22     24.29 o 
   0   4  12       94.16       36.25     16.71 o 
   1   4  12       52.08       32.98     23.79 o 
   2   4  12       98.82       72.87     14.86 o 
   3   4  12      139.43      101.64     21.32 o 
   4   4  12       55.40       22.40     20.10 o 
   5   4  12      515.26      617.19     67.64 o 
  -5   5  12       74.04       11.29     45.68 o 
  -3   5  12      669.57      701.14    100.41 o 
  -2   5  12      502.08      396.41     54.62 o 
  -1   5  12       85.31       43.68     33.27 o 
   0   5  12      262.23      308.36     28.32 o 
   1   5  12       81.71       47.44     13.26 o 
   2   5  12      502.12      393.74     39.31 o 
   3   5  12      671.98      655.31     69.90 o 
   4   5  12       46.49        5.48     24.05 o 
  -4   6  12      225.58      115.12     34.79 o 
  -3   6  12      745.95      768.51     69.81 o 
  -2   6  12      535.46      624.72     56.28 o 
  -1   6  12      377.38      393.28     42.65 o 
   0   6  12        3.47       11.30     17.62 o 
   1   6  12      381.66      437.12     36.66 o 
   2   6  12      530.03      584.53     46.90 o 
   3   6  12      756.42      772.36     82.68 o 
  -4   7  12      335.84      272.95     46.27 o 
  -3   7  12      527.15      553.69     89.64 o 
  -2   7  12     1257.22     1369.96     93.25 o 
  -1   7  12      401.22      380.07     47.06 o 
   0   7  12       26.49      -16.76     28.21 o 
   1   7  12      400.01      361.85     38.01 o 
   2   7  12     1264.33     1488.77    109.01 o 
   3   7  12      521.63      454.57     96.38 o 
   4   7  12      337.77      337.07     66.02 o 
  -3   8  12      165.74      256.88     69.91 o 
  -2   8  12       59.03       47.41     26.65 o 
  -1   8  12       38.06       -1.96     21.49 o 
   0   8  12        1.34        9.33     16.93 o 
   1   8  12       36.82        7.90     31.40 o 
   3   8  12      167.46      129.45     47.12 o 
   0   9  12      179.02      226.97     47.85 o 
   1   0  13       25.78       35.52     11.72 o 
   2   0  13        0.15       21.75     16.96 o 
   3   0  13      169.62       71.32     28.21 o 
   4   0  13        3.71       27.13     15.97 o 
   5   0  13     2449.90     2526.54    173.23 o 
  -5   1  13      271.42      319.19     38.38 o 
  -4   1  13      686.00      670.63     80.85 o 
  -3   1  13     1346.27     1371.75     91.29 o 
  -2   1  13       12.73       29.52     15.13 o 
  -1   1  13      969.62     1002.49     45.37 o 
   0   1  13        5.72       14.34     14.20 o 
   1   1  13      967.64     1007.25     54.24 o 
   2   1  13       13.71       35.37     14.30 o 
   3   1  13     1342.76     1394.73    107.53 o 
   4   1  13      688.20      702.38     48.50 o 
   5   1  13      268.32      249.19     54.65 o 
  -5   2  13      846.49      878.25     97.07 o 
  -4   2  13      708.59      829.35    126.96 o 
  -3   2  13       55.04       42.02     34.85 o 
  -2   2  13     3770.04     4258.60    270.12 o 
  -1   2  13       92.41      118.20     20.13 o 
   0   2  13       61.50       84.34     19.44 o 
   1   2  13       93.00       93.65     17.89 o 
   2   2  13     3765.25     3969.15    158.13 o 
   3   2  13       56.96       17.88     18.13 o 
   4   2  13      704.97      783.83     60.38 o 
   5   2  13      845.22      684.91     90.47 o 
  -5   3  13      164.38      165.24     44.72 o 
  -4   3  13       75.08      109.66     46.55 o 
  -3   3  13     1456.92     1493.20    143.74 o 
  -2   3  13      178.14      194.90     37.34 o 
  -1   3  13      932.16      935.18     79.13 o 
   0   3  13       66.37       91.67     60.68 o 
   1   3  13      931.38     1007.20     54.31 o 
   2   3  13      176.71      206.95     35.66 o 
   3   3  13     1454.96     1551.74    104.97 o 
   4   3  13       79.01       92.19     27.75 o 
  -3   4  13       12.82       84.48     49.47 o 
  -2   4  13      823.09      884.56     95.45 o 
  -1   4  13       39.56       51.39     18.52 o 
   0   4  13      423.60      486.93     39.91 o 
   1   4  13       38.34       27.51     16.95 o 
   2   4  13      827.13      859.06     54.63 o 
   3   4  13       14.32        9.90     19.98 o 
   4   4  13       76.32       21.25     34.57 o 
  -4   5  13      170.69      210.58     46.98 o 
  -3   5  13       35.25       80.46     36.19 o 
  -2   5  13      506.92      535.56     58.09 o 
  -1   5  13       13.10        6.43     41.09 o 
   0   5  13      141.76      198.33     26.11 o 
   1   5  13       14.57       39.81     31.53 o 
   2   5  13      501.91      407.64     44.14 o 
   3   5  13       32.01       39.77     20.24 o 
  -3   6  13       67.48       44.00     38.54 o 
  -2   6  13      141.11      113.24     38.93 o 
  -1   6  13       41.54       20.08     22.64 o 
   0   6  13      125.35      181.12     38.09 o 
   1   6  13       42.89       50.51     18.72 o 
   2   6  13      144.85      150.17     30.22 o 
  -1   7  13     1037.37     1187.74    136.42 o 
   0   7  13       42.19       20.17     19.88 o 
   1   7  13     1037.94     1220.90     99.59 o 
   2   7  13      188.66      126.62     48.37 o 
   0   0  14      457.86      491.92     38.96 o 
   1   0  14     2227.78     2257.92    113.32 o 
   2   0  14      102.88      151.99     42.06 o 
   3   0  14      206.48      238.44     51.81 o 
   4   0  14      404.82      495.41     67.28 o 
  -4   1  14     1142.59     1118.58    110.03 o 
  -3   1  14        8.79       25.69     19.42 o 
  -2   1  14      116.26       93.23     20.01 o 
  -1   1  14      237.78      205.18     29.93 o 
   0   1  14     1349.56     1565.27     74.52 o 
   1   1  14      237.30      279.96     34.53 o 
   2   1  14      123.56       61.94     25.31 o 
   3   1  14        8.43      -12.86     12.86 o 
   4   1  14     1139.16     1184.91    154.91 o 
  -4   2  14      272.90      246.48     64.24 o 
  -3   2  14      333.20      459.45     52.52 o 
  -2   2  14      149.04      219.77     47.20 o 
  -1   2  14      901.03      967.03     60.85 o 
   0   2  14      222.11      296.49     23.02 o 
   1   2  14      898.94      935.53     63.59 o 
   2   2  14      145.81      196.87     26.90 o 
   3   2  14      342.27      416.60     38.07 o 
   4   2  14      278.25      213.85     72.30 o 
  -3   3  14      144.07      103.26     34.04 o 
  -2   3  14      624.14      753.46     65.50 o 
  -1   3  14       34.60        7.19     21.31 o 
   0   3  14      337.91      404.58     31.08 o 
   1   3  14       33.54       35.61     17.76 o 
   2   3  14      632.27      593.86     62.26 o 
   3   3  14      142.72       95.21     30.54 o 
  -3   4  14      427.99      634.49     70.15 o 
  -2   4  14      224.29      212.97     38.29 o 
  -1   4  14      140.93      136.21     24.26 o 
   0   4  14        8.25       -9.78     14.23 o 
   1   4  14      134.29      171.79     61.61 o 
   2   4  14      225.86      227.64     34.43 o 
  -2   5  14      954.27      968.08    165.94 o 
  -1   5  14       19.91       34.10     27.01 o 
   0   5  14        0.89       15.48     18.39 o 
   1   5  14       19.62       30.73     22.23 o 
   2   5  14      955.13      852.82     99.99 o 
   1   0  15        3.52       28.34     15.28 o 
   2   0  15      124.37      124.76     28.62 o 
  -2   1  15        1.95       13.05     15.44 o 
  -1   1  15      133.21      116.40     18.89 o 
   0   1  15      607.06      610.66     64.52 o 
   1   1  15      131.04      105.59     20.61 o 
   2   1  15        1.68       -1.04     14.87 o 
  -1   2  15      179.72      125.41     42.42 o 
   0   2  15       45.80       36.66     20.69 o 
   1   2  15      181.95      167.18     29.43 o 
                                                 
